# Supplementary material for: miRNA-mediated gene silencing in Drosophila larval development involves GW182-dependent and independent mechanisms
Source: EMBO J. 2024 Sep 25;43(23):19. doi: 10.1038/s44318-024-00249-4 (PMC11612316; doi:10.1038/s44318-024-00249-4)
Supplement: Supplementary file 2 — Source data Fig. 1 [file 44318_2024_249_MOESM2_ESM.zip]

Archive with 17 entries (10 files):
- Figure 1/1C/
- Figure 1/1C/Mutated_gmrG4/
- Figure 1/1C/Mutated_gmrG4/Mutated_gmrG4_GFP.tif
- Figure 1/1C/Mutated_gmrG4/Mutated_gmrG4_mCherry.tif
- Figure 1/1C/Mutated_gmrG4_miR-8/
- Figure 1/1C/Mutated_gmrG4_miR-8/Mutated_gmrG4_miR-8_GFP.tif
- Figure 1/1C/Mutated_gmrG4_miR-8/Mutated_gmrG4_miR-8_mCherry.tif
- Figure 1/1C/Sensor_gmr-G4/
- Figure 1/1C/Sensor_gmr-G4/Sensor_gmr-G4_GFP.tif
- Figure 1/1C/Sensor_gmr-G4/Sensor_gmr-G4_mCherry.tif
- Figure 1/1C/Sensor_gmrG4_miR-8/
- Figure 1/1C/Sensor_gmrG4_miR-8/Sensor_gmrG4_miR-8_GFP.tif
- Figure 1/1C/Sensor_gmrG4_miR-8/Sensor_gmrG4_miR-8_mCherry.tif
- Figure 1/1D/
- Figure 1/1D/SourceData_Figure 1D.xlsx
- Figure 1/1E/
- Figure 1/1E/SourceData_Figure 1E.xlsx
