# Supplementary material for: miRNA-mediated gene silencing in Drosophila larval development involves GW182-dependent and independent mechanisms
Source: EMBO J. 2024 Sep 25;43(23):19. doi: 10.1038/s44318-024-00249-4 (PMC11612316; doi:10.1038/s44318-024-00249-4)
Supplement: Supplementary file 2 — Source data Fig. 1 [file 44318_2024_249_MOESM2_ESM.zip › Figure 1/1D/SourceData_Figure 1D.xlsx]

## Sheet: Sheet1
Figure 1D
Protein level
		Sensor				Mutated
	Sample	ー	UAS -miR-8		Sample	ー	UAS -miR-8
	1	0.94348	0.292504		1	1.41276	0.856682
	2	0.972197	0.359652		2	1.36398	0.771857
	3	1.09933	0.17662		3	1.01193	0.810322
	4	0.955218	0.170809		4	1.2414	1.23241
	5	0.933519	0.357185		5	0.917483	0.947247
	6	1.12	-		6	0.950807	1.41238
	7	1.10872	-		7	0.829253	1.26882
	8	0.86753	-		8	0.98151	1.21912
	Average	1	0.271354		9	0.694973	1.23704
	SD	0.0956402	0.0931325		10	0.595901	1.12785
					Average	1	1.08837
					SD	0.219461	0.22364
