# Supplementary material for: miRNA-mediated gene silencing in Drosophila larval development involves GW182-dependent and independent mechanisms
Source: EMBO J. 2024 Sep 25;43(23):19. doi: 10.1038/s44318-024-00249-4 (PMC11612316; doi:10.1038/s44318-024-00249-4)
Supplement: Supplementary file 2 — Source data Fig. 1 [file 44318_2024_249_MOESM2_ESM.zip › Figure 1/1E/SourceData_Figure 1E.xlsx]

## Sheet: Sheet1
Figure 1E
mRNA level
		Sensor				Mutated
	Sample	ー	UAS -miR-8		Sample	ー	UAS -miR-8
	1	0.826499	0.376617		1	0.90734	0.592627
	2	0.992691	0.473146		2	0.989348	1.00663
	3	1.18081	0.333398		3	1.10331	1.15006
	Average	1	0.394387		Average	1	0.91644
	SD	0.177268	0.0715485		SD	0.0984191	0.289456
