# Supplementary material for: miRNA-mediated gene silencing in Drosophila larval development involves GW182-dependent and independent mechanisms
Source: EMBO J. 2024 Sep 25;43(23):19. doi: 10.1038/s44318-024-00249-4 (PMC11612316; doi:10.1038/s44318-024-00249-4)
Supplement: Supplementary file 3 — Source data Fig. 2 [file 44318_2024_249_MOESM3_ESM.zip]

Archive with 30 entries (18 files):
- Figure 2/2A/
- Figure 2/2A/Sensor_miR-8/
- Figure 2/2A/Sensor_miR-8/8A_miR-8_GFP.tif
- Figure 2/2A/Sensor_miR-8/8A_miR-8_mCherry.tif
- Figure 2/2A/Sensor_miR-8_ago-IR/
- Figure 2/2A/Sensor_miR-8_ago-IR/Sensor_miR-8_ago1-IR_GFP.tif
- Figure 2/2A/Sensor_miR-8_ago-IR/Sensor_miR-8_ago1-IR_mCherry.tif
- Figure 2/2A/Sensor_miR-8_gw-IR(1)/
- Figure 2/2A/Sensor_miR-8_gw-IR(1)/Sensor_miR-8_gw-IR(1)_GFP.tif
- Figure 2/2A/Sensor_miR-8_gw-IR(1)/Sensor_miR-8_gw-IR(1)_mCherry.tif
- Figure 2/2A/Sensor_miR-8_gw-IR(2)/
- Figure 2/2A/Sensor_miR-8_gw-IR(2)/Senosor_miR-8_gw-IR(2)_mCherry.tif
- Figure 2/2A/Sensor_miR-8_gw-IR(2)/Sensor_miR-8_gw-IR(2)_GFP.tif
- Figure 2/2B/
- Figure 2/2B/Mutated_miR-8/
- Figure 2/2B/Mutated_miR-8/Mutated_miR-8_GFP.tif
- Figure 2/2B/Mutated_miR-8/Mutated_miR-8_mCherry.tif
- Figure 2/2B/Mutated_miR-8_ago1-IR/
- Figure 2/2B/Mutated_miR-8_ago1-IR/Mutated_miR-8_ago1-IR_GFP.tif
- Figure 2/2B/Mutated_miR-8_ago1-IR/Mutated_miR-8_ago1-IR_mCherry.tif
- Figure 2/2B/Mutated_miR-8_gw-IR(1)/
- Figure 2/2B/Mutated_miR-8_gw-IR(1)/Mutated_miR-8_gw-IR(1)_GFP.tif
- Figure 2/2B/Mutated_miR-8_gw-IR(1)/Mutated_miR-8_gw-IR(1)_mCherry.tif
- Figure 2/2B/Mutated_miR-8_gw-IR(2)/
- Figure 2/2B/Mutated_miR-8_gw-IR(2)/Mutated_miR-8_gw-IR(2)_GFP.tif
- Figure 2/2B/Mutated_miR-8_gw-IR(2)/Mutated_miR-8_gw-IR(2)_mCherry.tif
- Figure 2/2C/
- Figure 2/2C/Corrected_SourceData_Figure 2C.xlsx
- Figure 2/2D/
- Figure 2/2D/Corrected_SourceData_Figure 2D.xlsx
