# Supplementary material for: miRNA-mediated gene silencing in Drosophila larval development involves GW182-dependent and independent mechanisms
Source: EMBO J. 2024 Sep 25;43(23):19. doi: 10.1038/s44318-024-00249-4 (PMC11612316; doi:10.1038/s44318-024-00249-4)
Supplement: Supplementary file 3 — Source data Fig. 2 [file 44318_2024_249_MOESM3_ESM.zip › Figure 2/2C/Corrected_SourceData_Figure 2C.xlsx]

## Sheet: Protein level
Figure 2C
Protein level	Sensor	Relative_(-)_value					Mutated	Relative_(-)_value
	Number	(-)	gw-IR(1)	gw-IR(2)	Ago1-IR		Number	(-)	gw-IR(1)	gw-IR(2)	Ago1-IR
	1	0.919802	1.03273	1.11466	5.82792		1	1.05096	0.948052	1.95064	1.60818
	2	1.09792	1.06379	1.35652	4.0919		2	1.07437	1.18053	1.83625	1.00778
	3	0.832879	1.18865	1.40665	4.84406		3	1.00303	0.974427	0.959212	1.56245
	4	1.066	1.36911	1.21229	4.86523		4	0.811849	1.30306	0.978294	1.4514
	5	1.16307	1.1683	1.0035	4.9436		5	0.928224	1.17401	1.49698	1.19859
	6	1.2111	1.07342	1.07857	4.98624		6	1.14018	1.32353	1.09036	1.33332
	7	1.06612	1.12636	0.934658	4.62125		7	0.835948	1.4751	1.94091	1.1416
	8	1.02516	0.999671	1.08867	5.48724		8	0.975467	0.868365	0.959399	1.83228
	9	0.640177	1.2005	1.24247	4.63458		9	1.02619	1.04084	1.16401	1.11454
	10	0.977768	1.21133	1.19109	7.50819		10	1.15378	1.04292	1.16841	1.42042
	Average	1	1.14339	1.16291	5.18102		Average	1	1.13308	1.35445	1.36706
	SD	0.168137	0.108484	0.148669	0.94479		SD	0.115561	0.192118	0.414489	0.257315
