# Supplementary material for: miRNA-mediated gene silencing in Drosophila larval development involves GW182-dependent and independent mechanisms
Source: EMBO J. 2024 Sep 25;43(23):19. doi: 10.1038/s44318-024-00249-4 (PMC11612316; doi:10.1038/s44318-024-00249-4)
Supplement: Supplementary file 3 — Source data Fig. 2 [file 44318_2024_249_MOESM3_ESM.zip › Figure 2/2D/Corrected_SourceData_Figure 2D.xlsx]

## Sheet: Protein level
Figure 2D
mRNA level	Sensor	Relative_(-)_value of Sensor					Mutated	Relative_(-)_value of Sensor
	Number	(-)	gw-IR(1)	gw-IR(2)	Ago1-IR		Number	(-)	gw-IR(1)	gw-IR(2)	Ago1-IR
	1	0.92702	1.16591	1.0978	3.22971		1	5.81081	7.00853	6.45296	6.82084
	2	1.01393	1.14199	0.991234	3.38055		2	6.56336	7.53623	7.58252	8.06242
	3	1.05906	1.04223	1.12056	3.11465		3	6.78655	8.52067	6.70205	7.27921
	Average	1	1.11671	1.06986	3.24164		Average	6.38691	7.68848	6.91251	7.38749
	SD	0.0671101	0.0655996	0.0690391	0.133347		SD	0.511246	0.767481	0.593461	0.627828
