# Supplementary material for: miRNA-mediated gene silencing in Drosophila larval development involves GW182-dependent and independent mechanisms
Source: EMBO J. 2024 Sep 25;43(23):19. doi: 10.1038/s44318-024-00249-4 (PMC11612316; doi:10.1038/s44318-024-00249-4)
Supplement: Supplementary file 4 — Source data Fig. 3 [file 44318_2024_249_MOESM4_ESM.zip]

Archive with 10 entries (7 files):
- Figure 3/3D/
- Figure 3/3D/SourceData_Figure 3D.xlsx
- Figure 3/3E/
- Figure 3/3E/Description of Figure 3E.pdf
- Figure 3/3E/SourceData_Figure 3E_anti-actin.tif
- Figure 3/3E/SourceData_Figure 3E_anti-AGO1.tif
- Figure 3/3E/SourceData_Figure 3E_anti-GW.tif
- Figure 3/3E/SourceData_Figure 3E_anti-GW_longExposure.tif
- Figure 3/3F/
- Figure 3/3F/SourceData_Figure 3F.xlsx
