# Supplementary material for: miRNA-mediated gene silencing in Drosophila larval development involves GW182-dependent and independent mechanisms
Source: EMBO J. 2024 Sep 25;43(23):19. doi: 10.1038/s44318-024-00249-4 (PMC11612316; doi:10.1038/s44318-024-00249-4)
Supplement: Supplementary file 4 — Source data Fig. 3 [file 44318_2024_249_MOESM4_ESM.zip › Figure 3/3D/SourceData_Figure 3D.xlsx]

## Sheet: Sheet1
Figure 3D
				Count		Percentage
	Number	Genotype	Stage	gw null-1	gw null-2	gw null-1	gw null-2
	a	-/-	L1	15	17	0.164835	0.193182
	a	-/-	L2	0	2	0	0.0208333
	a	-/-	L3	0	0	0	0
	b	-/+	L1	44	49	0.483516	0.556818
	b	-/+	L2	64	60	0.666667	0.625
	b	-/+	L3	62	57	0.673913	0.647727
	c	+/+	L1	32	22	0.351648	0.25
	c	+/+	L2	32	34	0.333333	0.354167
	c	+/+	L3	30	31	0.326087	0.352273
				Total count
			Stage	gw null-1	gw null-2
			L1	91	88
			L2	96	96
			L3	92	88
