# Supplementary material for: miRNA-mediated gene silencing in Drosophila larval development involves GW182-dependent and independent mechanisms
Source: EMBO J. 2024 Sep 25;43(23):19. doi: 10.1038/s44318-024-00249-4 (PMC11612316; doi:10.1038/s44318-024-00249-4)
Supplement: Supplementary file 4 — Source data Fig. 3 [file 44318_2024_249_MOESM4_ESM.zip › Figure 3/3F/SourceData_Figure 3F.xlsx]

## Sheet: Sheet1
Figure 3F
Rescue	Stage	%	Genotype
	L1	30.5263	null
	L1	28.5714	full
	L1	26.2821	940
	L1	29.661	605
	L2	0	null
	L2	33.3333	full
	L2	30.0885	940
	L2	11.236	605
	L3	0	null
	L3	31.0345	full
	L3	14.7727	940
	L3	0	605
