# Supplementary material for: miRNA-mediated gene silencing in Drosophila larval development involves GW182-dependent and independent mechanisms
Source: EMBO J. 2024 Sep 25;43(23):19. doi: 10.1038/s44318-024-00249-4 (PMC11612316; doi:10.1038/s44318-024-00249-4)
Supplement: Supplementary file 5 — Source data Fig. 4 [file 44318_2024_249_MOESM5_ESM.zip]

Archive with 9 entries (6 files):
- Figure 4/4A/
- Figure 4/4A/Mutated_GFP.psd
- Figure 4/4A/Mutated_mCherry.psd
- Figure 4/4A/Sensor_GFP.psd
- Figure 4/4A/Sensor_mCherry.psd
- Figure 4/4B/
- Figure 4/4B/SourceData_Figure 4B.xlsx
- Figure 4/4C/
- Figure 4/4C/SorceData_Figure 4C.xlsx
