# Supplementary material for: miRNA-mediated gene silencing in Drosophila larval development involves GW182-dependent and independent mechanisms
Source: EMBO J. 2024 Sep 25;43(23):19. doi: 10.1038/s44318-024-00249-4 (PMC11612316; doi:10.1038/s44318-024-00249-4)
Supplement: Supplementary file 5 — Source data Fig. 4 [file 44318_2024_249_MOESM5_ESM.zip › Figure 4/4B/SourceData_Figure 4B.xlsx]

## Sheet: Protein level
Figure 4B
	Reporter	Name	Relative Average	Relative SD
	Sensor	-/+	1	0.323835
	Sensor	-/-	0.963556	0.405581
	Mutated	-/+	6.18022	0.522307
	Mutated	-/-	5.60151	0.52466
