# Supplementary material for: miRNA-mediated gene silencing in Drosophila larval development involves GW182-dependent and independent mechanisms
Source: EMBO J. 2024 Sep 25;43(23):19. doi: 10.1038/s44318-024-00249-4 (PMC11612316; doi:10.1038/s44318-024-00249-4)
Supplement: Supplementary file 5 — Source data Fig. 4 [file 44318_2024_249_MOESM5_ESM.zip › Figure 4/4C/SorceData_Figure 4C.xlsx]

## Sheet: Sheet1
Figure 4C
	Reporter	Name	Relative Average	Relative SD
	Sensor	-/+	1	0.201489
	Sensor	-/-	1.15267	0.171069
	Mutated	-/+	6.7772	1.65327
	Mutated	-/-	4.84226	1.47224
