# Supplementary material for: miRNA-mediated gene silencing in Drosophila larval development involves GW182-dependent and independent mechanisms
Source: EMBO J. 2024 Sep 25;43(23):19. doi: 10.1038/s44318-024-00249-4 (PMC11612316; doi:10.1038/s44318-024-00249-4)
Supplement: Supplementary file 6 — Source data Fig. 5 [file 44318_2024_249_MOESM6_ESM.zip]

Archive with 8 entries (5 files):
- Figure 5/5A/
- Figure 5/5A/SourceData_Figure5A_Background.csv
- Figure 5/5A/SourceData_Figure5A_miR14_target.csv
- Figure 5/5A/SourceData_Figure5A_miR8_target.csv
- Figure 5/5B/
- Figure 5/5B/Corrected_SourceData_Figure 5B.xlsx
- Figure 5/5C/
- Figure 5/5C/SourceData_Figure 5C.xlsx
