# Supplementary material for: miRNA-mediated gene silencing in Drosophila larval development involves GW182-dependent and independent mechanisms
Source: EMBO J. 2024 Sep 25;43(23):19. doi: 10.1038/s44318-024-00249-4 (PMC11612316; doi:10.1038/s44318-024-00249-4)
Supplement: Supplementary file 6 — Source data Fig. 5 [file 44318_2024_249_MOESM6_ESM.zip › Figure 5/5A/SourceData_Figure5A_Background.csv]

	TranscriptID	Log2FoldChange	Number
1	FBtr0073069	-6.43511275722628	6.74809366354005e-05
2	FBtr0078457	-5.60174971004789	0.000134961873270801
3	FBtr0303800	-5.38438992828637	0.000202442809906202
4	FBtr0306795	-5.31541060374254	0.000269923746541602
5	FBtr0078433	-5.27315803104891	0.000337404683177003
6	FBtr0076862	-5.22616935608585	0.000404885619812403
7	FBtr0080273	-5.174115740852	0.000472366556447804
8	FBtr0076100	-5.11439313000571	0.000539847493083204
9	FBtr0078455	-5.05372448289062	0.000607328429718605
10	FBtr0076863	-4.80507839271714	0.000674809366354005
11	FBtr0089562	-4.74514173862116	0.000742290302989406
12	FBtr0070555	-4.59893556953099	0.000809771239624806
13	FBtr0076145	-4.54256968781778	0.000877252176260207
14	FBtr0290225	-4.52697354489821	0.000944733112895607
15	FBtr0070815	-4.51156094933169	0.00101221404953101
16	FBtr0302924	-4.44921269117943	0.00107969498616641
17	FBtr0331594	-4.39204861748896	0.00114717592280181
18	FBtr0301273	-4.39133319301899	0.00121465685943721
19	FBtr0302928	-4.38741234851128	0.00128213779607261
20	FBtr0112771	-4.38670494615628	0.00134961873270801
21	FBtr0081694	-4.37443357813242	0.00141709966934341
22	FBtr0300395	-4.36160642783796	0.00148458060597881
23	FBtr0076697	-4.3536261980325	0.00155206154261421
24	FBtr0075431	-4.27034151965143	0.00161954247924961
25	FBtr0076259	-4.22428644877197	0.00168702341588501
26	FBtr0334885	-4.16073010348184	0.00175450435252041
27	FBtr0084643	-4.1574476630922	0.00182198528915581
28	FBtr0084553	-4.12447495319342	0.00188946622579121
29	FBtr0073298	-4.02184132444174	0.00195694716242661
30	FBtr0075464	-4.01778852389709	0.00202442809906202
31	FBtr0289964	-4.01616431147155	0.00209190903569742
32	FBtr0079449	-4.00572453483585	0.00215938997233282
33	FBtr0306587	-3.94606156050974	0.00222687090896822
34	FBtr0305913	-3.93529265150735	0.00229435184560362
35	FBtr0077141	-3.91016882768604	0.00236183278223902
36	FBtr0307592	-3.90374604455162	0.00242931371887442
37	FBtr0081695	-3.83379519072565	0.00249679465550982
38	FBtr0333056	-3.80461191567693	0.00256427559214522
39	FBtr0306593	-3.80259285753332	0.00263175652878062
40	FBtr0079897	-3.76606893643582	0.00269923746541602
41	FBtr0306906	-3.74360056075451	0.00276671840205142
42	FBtr0087127	-3.69328101547391	0.00283419933868682
43	FBtr0079563	-3.68014599257246	0.00290168027532222
44	FBtr0083901	-3.67196757812931	0.00296916121195762
45	FBtr0077057	-3.66359962058892	0.00303664214859302
46	FBtr0087996	-3.66130436875843	0.00310412308522842
47	FBtr0081691	-3.66082696238889	0.00317160402186382
48	FBtr0081507	-3.64077634181298	0.00323908495849922
49	FBtr0077618	-3.62521780689168	0.00330656589513462
50	FBtr0290280	-3.59117172908302	0.00337404683177003
51	FBtr0340221	-3.58871836784768	0.00344152776840543
52	FBtr0080927	-3.58518603399889	0.00350900870504083
53	FBtr0086989	-3.5848482549654	0.00357648964167623
54	FBtr0081690	-3.58054267291112	0.00364397057831163
55	FBtr0088691	-3.57170836720688	0.00371145151494703
56	FBtr0088963	-3.55483411259591	0.00377893245158243
57	FBtr0078976	-3.53371784208278	0.00384641338821783
58	FBtr0303412	-3.53220082154497	0.00391389432485323
59	FBtr0085389	-3.53027974558179	0.00398137526148863
60	FBtr0330720	-3.52153697608131	0.00404885619812403
61	FBtr0072785	-3.52074770275961	0.00411633713475943
62	FBtr0345232	-3.5203853947616	0.00418381807139483
63	FBtr0076587	-3.50999712845831	0.00425129900803023
64	FBtr0085056	-3.50963312794091	0.00431877994466563
65	FBtr0075284	-3.5076357730228	0.00438626088130103
66	FBtr0075433	-3.50384007650284	0.00445374181793643
67	FBtr0071411	-3.50340757395755	0.00452122275457183
68	FBtr0077163	-3.50298672467362	0.00458870369120723
69	FBtr0081689	-3.49940981311158	0.00465618462784263
70	FBtr0070203	-3.49104830407258	0.00472366556447803
71	FBtr0077182	-3.45870435563112	0.00479114650111344
72	FBtr0073893	-3.44622832335763	0.00485862743774884
73	FBtr0332871	-3.44373090497307	0.00492610837438424
74	FBtr0307380	-3.43065360444183	0.00499358931101964
75	FBtr0332724	-3.42406823708934	0.00506107024765504
76	FBtr0081486	-3.41900583031719	0.00512855118429044
77	FBtr0085055	-3.41879950064295	0.00519603212092584
78	FBtr0076830	-3.41375153117293	0.00526351305756124
79	FBtr0075859	-3.4075498474088	0.00533099399419664
80	FBtr0308646	-3.3649147022341	0.00539847493083204
81	FBtr0302319	-3.35430038603082	0.00546595586746744
82	FBtr0078900	-3.35295131715551	0.00553343680410284
83	FBtr0085029	-3.32494716425184	0.00560091774073824
84	FBtr0082956	-3.31733313499933	0.00566839867737364
85	FBtr0077402	-3.31380541919517	0.00573587961400904
86	FBtr0302990	-3.30004635662949	0.00580336055064444
87	FBtr0072869	-3.29441387002108	0.00587084148727984
88	FBtr0308925	-3.29130202194359	0.00593832242391524
89	FBtr0075202	-3.27746888971425	0.00600580336055064
90	FBtr0075203	-3.27746888971425	0.00607328429718604
91	FBtr0305796	-3.27746888971425	0.00614076523382145
92	FBtr0075503	-3.2723230837299	0.00620824617045685
93	FBtr0307048	-3.23695713327423	0.00627572710709225
94	FBtr0330640	-3.23081720031076	0.00634320804372765
95	FBtr0070538	-3.22041358948092	0.00641068898036305
96	FBtr0075806	-3.19930056234074	0.00647816991699845
97	FBtr0085859	-3.19833979810798	0.00654565085363385
98	FBtr0074977	-3.19736393114021	0.00661313179026925
99	FBtr0088189	-3.18641376636083	0.00668061272690465
100	FBtr0307195	-3.16471397290949	0.00674809366354005
101	FBtr0302929	-3.16067047716912	0.00681557460017545
102	FBtr0336838	-3.15998204302272	0.00688305553681085
103	FBtr0306737	-3.15057793344768	0.00695053647344625
104	FBtr0075155	-3.14755974527816	0.00701801741008165
105	FBtr0074493	-3.1450692460107	0.00708549834671705
106	FBtr0074326	-3.14499071570421	0.00715297928335245
107	FBtr0082789	-3.14360984119105	0.00722046021998785
108	FBtr0332686	-3.12936389558735	0.00728794115662325
109	FBtr0086514	-3.12810973190142	0.00735542209325865
110	FBtr0089287	-3.12165863803137	0.00742290302989405
111	FBtr0085160	-3.1213031504577	0.00749038396652946
112	FBtr0302492	-3.1178295057865	0.00755786490316486
113	FBtr0308071	-3.11781806762252	0.00762534583980026
114	FBtr0112764	-3.09815733139876	0.00769282677643566
115	FBtr0343680	-3.09591881064854	0.00776030771307106
116	FBtr0080136	-3.07752942490072	0.00782778864970646
117	FBtr0075366	-3.06338874537909	0.00789526958634186
118	FBtr0083463	-3.05969791526171	0.00796275052297726
119	FBtr0076929	-3.05828172707384	0.00803023145961266
120	FBtr0336679	-3.05023694879453	0.00809771239624806
121	FBtr0073223	-3.04535860000685	0.00816519333288346
122	FBtr0114538	-3.04500783519997	0.00823267426951886
123	FBtr0078408	-3.04310617756663	0.00830015520615426
124	FBtr0083415	-3.04069806412133	0.00836763614278966
125	FBtr0073334	-3.02892234214348	0.00843511707942506
126	FBtr0330692	-3.01929182604426	0.00850259801606046
127	FBtr0301526	-3.01557357698723	0.00857007895269586
128	FBtr0074611	-3.01063070132234	0.00863755988933126
129	FBtr0333866	-3.00974448364125	0.00870504082596666
130	FBtr0083823	-3.00128365750216	0.00877252176260206
131	FBtr0076700	-2.99030466473471	0.00884000269923747
132	FBtr0073356	-2.9852415477818	0.00890748363587287
133	FBtr0302304	-2.98317425451301	0.00897496457250827
134	FBtr0075372	-2.97980252104283	0.00904244550914367
135	FBtr0073302	-2.97950171567545	0.00910992644577907
136	FBtr0088106	-2.97735907049125	0.00917740738241447
137	FBtr0088346	-2.96795138018206	0.00924488831904987
138	FBtr0085136	-2.95416878516287	0.00931236925568527
139	FBtr0302715	-2.95040314391857	0.00937985019232067
140	FBtr0345233	-2.95024703448135	0.00944733112895607
141	FBtr0085031	-2.94862718390732	0.00951481206559147
142	FBtr0086963	-2.94113874478943	0.00958229300222687
143	FBtr0084514	-2.9366127186263	0.00964977393886227
144	FBtr0306055	-2.93583441248958	0.00971725487549767
145	FBtr0113305	-2.92943651824157	0.00978473581213307
146	FBtr0075975	-2.90813306952579	0.00985221674876847
147	FBtr0087514	-2.89928739039937	0.00991969768540387
148	FBtr0303268	-2.88253228770313	0.00998717862203927
149	FBtr0074568	-2.86874353254377	0.0100546595586747
150	FBtr0076194	-2.86562500565319	0.0101221404953101
151	FBtr0088448	-2.84710894385567	0.0101896214319455
152	FBtr0088062	-2.83982082983648	0.0102571023685809
153	FBtr0076192	-2.83173603276066	0.0103245833052163
154	FBtr0076909	-2.81260579220568	0.0103920642418517
155	FBtr0088881	-2.81256553338671	0.0104595451784871
156	FBtr0340160	-2.80965311650074	0.0105270261151225
157	FBtr0080452	-2.79833659217577	0.0105945070517579
158	FBtr0081350	-2.79707154889746	0.0106619879883933
159	FBtr0071486	-2.78839156427996	0.0107294689250287
160	FBtr0078004	-2.78660379739939	0.0107969498616641
161	FBtr0084421	-2.78032492076087	0.0108644307982995
162	FBtr0078456	-2.7726691208248	0.0109319117349349
163	FBtr0074400	-2.77056484491386	0.0109993926715703
164	FBtr0304741	-2.76599253419037	0.0110668736082057
165	FBtr0307593	-2.75644048849138	0.0111343545448411
166	FBtr0084422	-2.74754903226121	0.0112018354814765
167	FBtr0309229	-2.74550027017526	0.0112693164181119
168	FBtr0086477	-2.73764771636509	0.0113367973547473
169	FBtr0339121	-2.70657838931042	0.0114042782913827
170	FBtr0087006	-2.69990579185672	0.0114717592280181
171	FBtr0290248	-2.6997804722447	0.0115392401646535
172	FBtr0085057	-2.69375356718108	0.0116067211012889
173	FBtr0303927	-2.69292674299242	0.0116742020379243
174	FBtr0346493	-2.69171632787113	0.0117416829745597
175	FBtr0076567	-2.69144942736484	0.0118091639111951
176	FBtr0078795	-2.68940496954098	0.0118766448478305
177	FBtr0329878	-2.68613021160437	0.0119441257844659
178	FBtr0078619	-2.68386660516764	0.0120116067211013
179	FBtr0088195	-2.6795789834842	0.0120790876577367
180	FBtr0300552	-2.67365414539606	0.0121465685943721
181	FBtr0346395	-2.67329100244517	0.0122140495310075
182	FBtr0075143	-2.66736668102737	0.0122815304676429
183	FBtr0290229	-2.65768644558789	0.0123490114042783
184	FBtr0077563	-2.65689535304782	0.0124164923409137
185	FBtr0074324	-2.65127721981899	0.0124839732775491
186	FBtr0077304	-2.65066363970005	0.0125514542141845
187	FBtr0333277	-2.64874357746381	0.0126189351508199
188	FBtr0077568	-2.64254932750295	0.0126864160874553
189	FBtr0332761	-2.63752428379552	0.0127538970240907
190	FBtr0073985	-2.63044105267197	0.0128213779607261
191	FBtr0071484	-2.6264462336935	0.0128888588973615
192	FBtr0300563	-2.61941410012948	0.0129563398339969
193	FBtr0083890	-2.61043290043755	0.0130238207706323
194	FBtr0071554	-2.60973536559828	0.0130913017072677
195	FBtr0299829	-2.60666742666668	0.0131587826439031
196	FBtr0073295	-2.60139062707654	0.0132262635805385
197	FBtr0329954	-2.59972744088728	0.0132937445171739
198	FBtr0091921	-2.59502080780455	0.0133612254538093
199	FBtr0079446	-2.59461457810262	0.0134287063904447
200	FBtr0088194	-2.59194641875692	0.0134961873270801
201	FBtr0074281	-2.59080797984187	0.0135636682637155
202	FBtr0074665	-2.59001362947216	0.0136311492003509
203	FBtr0300468	-2.58854977698835	0.0136986301369863
204	FBtr0083797	-2.58599910761572	0.0137661110736217
205	FBtr0087354	-2.57820450580983	0.0138335920102571
206	FBtr0332850	-2.57240523217495	0.0139010729468925
207	FBtr0303279	-2.56782417322159	0.0139685538835279
208	FBtr0290095	-2.56548157750815	0.0140360348201633
209	FBtr0344472	-2.56510145951698	0.0141035157567987
210	FBtr0085036	-2.55374696405305	0.0141709966934341
211	FBtr0310457	-2.55173512112626	0.0142384776300695
212	FBtr0077550	-2.54383605380156	0.0143059585667049
213	FBtr0078409	-2.5423002752187	0.0143734395033403
214	FBtr0331658	-2.53163672520465	0.0144409204399757
215	FBtr0306082	-2.5203882992949	0.0145084013766111
216	FBtr0301365	-2.5172204494075	0.0145758823132465
217	FBtr0072786	-2.51431338350781	0.0146433632498819
218	FBtr0339645	-2.50984172597337	0.0147108441865173
219	FBtr0085399	-2.50585949207826	0.0147783251231527
220	FBtr0087630	-2.49139119235181	0.0148458060597881
221	FBtr0081962	-2.4808415319698	0.0149132869964235
222	FBtr0085035	-2.47961369748731	0.0149807679330589
223	FBtr0082039	-2.47565825920826	0.0150482488696943
224	FBtr0334649	-2.47432586931216	0.0151157298063297
225	FBtr0071410	-2.46320235540186	0.0151832107429651
226	FBtr0339304	-2.45093274991127	0.0152506916796005
227	FBtr0089738	-2.44430495541799	0.0153181726162359
228	FBtr0339109	-2.43727631796964	0.0153856535528713
229	FBtr0346194	-2.43723678288768	0.0154531344895067
230	FBtr0075469	-2.43709980444898	0.0155206154261421
231	FBtr0306150	-2.43229662155497	0.0155880963627775
232	FBtr0074048	-2.42515860866946	0.0156555772994129
233	FBtr0088183	-2.42508986978667	0.0157230582360483
234	FBtr0074436	-2.42395858612562	0.0157905391726837
235	FBtr0072068	-2.40415287366271	0.0158580201093191
236	FBtr0333445	-2.4038486116733	0.0159255010459545
237	FBtr0308641	-2.40144042124754	0.0159929819825899
238	FBtr0078223	-2.40104687779346	0.0160604629192253
239	FBtr0075341	-2.38922848363609	0.0161279438558607
240	FBtr0081534	-2.38824709591099	0.0161954247924961
241	FBtr0100110	-2.37978021682009	0.0162629057291315
242	FBtr0080829	-2.37877592152145	0.0163303866657669
243	FBtr0082351	-2.37676212088356	0.0163978676024023
244	FBtr0082568	-2.37242919744493	0.0164653485390377
245	FBtr0084224	-2.37036231752751	0.0165328294756731
246	FBtr0343500	-2.36608916241535	0.0166003104123085
247	FBtr0305088	-2.36329606770611	0.0166677913489439
248	FBtr0112463	-2.35987720925437	0.0167352722855793
249	FBtr0085101	-2.35705335783766	0.0168027532222147
250	FBtr0308034	-2.35615293538665	0.0168702341588501
251	FBtr0085053	-2.35401206739886	0.0169377150954855
252	FBtr0339575	-2.3526496504864	0.0170051960321209
253	FBtr0081487	-2.34353730884594	0.0170726769687563
254	FBtr0080925	-2.33839000544572	0.0171401579053917
255	FBtr0071466	-2.33180938625286	0.0172076388420271
256	FBtr0299878	-2.32965270506052	0.0172751197786625
257	FBtr0340072	-2.31594711757534	0.0173426007152979
258	FBtr0112468	-2.31035870724703	0.0174100816519333
259	FBtr0337019	-2.30753587689905	0.0174775625885687
260	FBtr0074933	-2.29885809094706	0.0175450435252041
261	FBtr0308120	-2.2922631773526	0.0176125244618395
262	FBtr0346926	-2.2921161239931	0.0176800053984749
263	FBtr0075392	-2.29058331189637	0.0177474863351103
264	FBtr0085712	-2.28846766515338	0.0178149672717457
265	FBtr0343404	-2.28491536545614	0.0178824482083811
266	FBtr0081692	-2.2844259070088	0.0179499291450165
267	FBtr0086997	-2.27910964997213	0.0180174100816519
268	FBtr0300953	-2.27804643789229	0.0180848910182873
269	FBtr0073979	-2.27480006481977	0.0181523719549227
270	FBtr0081996	-2.27231523798431	0.0182198528915581
271	FBtr0071781	-2.27109607884361	0.0182873338281935
272	FBtr0089525	-2.26837478298471	0.0183548147648289
273	FBtr0289963	-2.26427466654675	0.0184222957014643
274	FBtr0088622	-2.26064310882383	0.0184897766380997
275	FBtr0078942	-2.26046146950516	0.0185572575747351
276	FBtr0099994	-2.2575691072809	0.0186247385113705
277	FBtr0081209	-2.25719250584488	0.0186922194480059
278	FBtr0331739	-2.24596659716368	0.0187597003846413
279	FBtr0084729	-2.24424578025059	0.0188271813212767
280	FBtr0079061	-2.24366020583047	0.0188946622579121
281	FBtr0070272	-2.24245799505081	0.0189621431945475
282	FBtr0083749	-2.23886901057994	0.0190296241311829
283	FBtr0345615	-2.23737727531718	0.0190971050678183
284	FBtr0073253	-2.22942769016252	0.0191645860044537
285	FBtr0079936	-2.2142618572143	0.0192320669410891
286	FBtr0078338	-2.21230637429032	0.0192995478777245
287	FBtr0083442	-2.20817405514087	0.0193670288143599
288	FBtr0340308	-2.20570146108225	0.0194345097509953
289	FBtr0335132	-2.20378128898633	0.0195019906876307
290	FBtr0345111	-2.20068815654759	0.0195694716242661
291	FBtr0335235	-2.19962765999572	0.0196369525609015
292	FBtr0336830	-2.18696896813423	0.0197044334975369
293	FBtr0336928	-2.1853029513039	0.0197719144341723
294	FBtr0342883	-2.18204827541113	0.0198393953708077
295	FBtr0074278	-2.18151607124788	0.0199068763074431
296	FBtr0083465	-2.18000554632879	0.0199743572440785
297	FBtr0070865	-2.17920206594554	0.0200418381807139
298	FBtr0079068	-2.17358213891552	0.0201093191173493
299	FBtr0071341	-2.16502720514158	0.0201768000539847
300	FBtr0084164	-2.16053215516038	0.0202442809906201
301	FBtr0070200	-2.15085003485899	0.0203117619272556
302	FBtr0309225	-2.15021853003716	0.020379242863891
303	FBtr0342674	-2.14902951055236	0.0204467238005264
304	FBtr0073073	-2.14453563752729	0.0205142047371618
305	FBtr0078617	-2.14286178434768	0.0205816856737972
306	FBtr0310319	-2.14166128622795	0.0206491666104326
307	FBtr0345114	-2.14054248058468	0.020716647547068
308	FBtr0079441	-2.1390260094723	0.0207841284837034
309	FBtr0076732	-2.1362503391867	0.0208516094203388
310	FBtr0070071	-2.13276855383975	0.0209190903569742
311	FBtr0070871	-2.13240734622819	0.0209865712936096
312	FBtr0345533	-2.13118731714363	0.021054052230245
313	FBtr0088276	-2.12828196483971	0.0211215331668804
314	FBtr0080633	-2.12430206103574	0.0211890141035158
315	FBtr0334868	-2.12357141385787	0.0212564950401512
316	FBtr0307591	-2.11968128704018	0.0213239759767866
317	FBtr0076990	-2.11704593628917	0.021391456913422
318	FBtr0112462	-2.11577870781322	0.0214589378500574
319	FBtr0301274	-2.11415297792961	0.0215264187866928
320	FBtr0301272	-2.11415297792961	0.0215938997233282
321	FBtr0299508	-2.11086625431983	0.0216613806599636
322	FBtr0290056	-2.10571894171231	0.021728861596599
323	FBtr0334150	-2.10496577866033	0.0217963425332344
324	FBtr0299943	-2.1045320625347	0.0218638234698698
325	FBtr0303101	-2.1026582801314	0.0219313044065052
326	FBtr0079166	-2.10178533324977	0.0219987853431406
327	FBtr0075429	-2.10114328645581	0.022066266279776
328	FBtr0335413	-2.09656728838718	0.0221337472164114
329	FBtr0072734	-2.09396816328083	0.0222012281530468
330	FBtr0308595	-2.08597988200423	0.0222687090896822
331	FBtr0343226	-2.08427620926117	0.0223361900263176
332	FBtr0345596	-2.08130545630782	0.022403670962953
333	FBtr0075371	-2.07660218359059	0.0224711518995884
334	FBtr0072402	-2.07254245036013	0.0225386328362238
335	FBtr0072190	-2.07177394690903	0.0226061137728592
336	FBtr0331280	-2.07169474040994	0.0226735947094946
337	FBtr0337007	-2.07143688468123	0.02274107564613
338	FBtr0331532	-2.06728231763409	0.0228085565827654
339	FBtr0087863	-2.06446003382103	0.0228760375194008
340	FBtr0301459	-2.06110020447896	0.0229435184560362
341	FBtr0077060	-2.05967658626792	0.0230109993926716
342	FBtr0334176	-2.05525181848293	0.023078480329307
343	FBtr0300299	-2.05318048120466	0.0231459612659424
344	FBtr0082660	-2.0524779339244	0.0232134422025778
345	FBtr0113021	-2.03623447204778	0.0232809231392132
346	FBtr0078642	-2.03439834932795	0.0233484040758486
347	FBtr0113173	-2.03247842368731	0.023415885012484
348	FBtr0273227	-2.03159287149623	0.0234833659491194
349	FBtr0100012	-2.02813129497849	0.0235508468857548
350	FBtr0333581	-2.02742838001136	0.0236183278223902
351	FBtr0080295	-2.01985366753609	0.0236858087590256
352	FBtr0273293	-2.01920977252505	0.023753289695661
353	FBtr0344070	-2.01675767133616	0.0238207706322964
354	FBtr0340065	-2.01215495490714	0.0238882515689318
355	FBtr0346803	-2.01042188257764	0.0239557325055672
356	FBtr0075400	-2.00889042274382	0.0240232134422026
357	FBtr0083165	-2.00635301917195	0.024090694378838
358	FBtr0088763	-2.00332444376878	0.0241581753154734
359	FBtr0075011	-1.99961293830908	0.0242256562521088
360	FBtr0079243	-1.99943785977778	0.0242931371887442
361	FBtr0332975	-1.99610331274766	0.0243606181253796
362	FBtr0073983	-1.98730813259428	0.024428099062015
363	FBtr0300413	-1.98669076126022	0.0244955799986504
364	FBtr0333823	-1.98652252257054	0.0245630609352858
365	FBtr0343383	-1.98383454967702	0.0246305418719212
366	FBtr0112902	-1.98376175329696	0.0246980228085566
367	FBtr0077059	-1.98236903954384	0.024765503745192
368	FBtr0346822	-1.9820658006668	0.0248329846818274
369	FBtr0077080	-1.97623001888744	0.0249004656184628
370	FBtr0072784	-1.97583193584992	0.0249679465550982
371	FBtr0075465	-1.97038096574446	0.0250354274917336
372	FBtr0073472	-1.96984028065908	0.025102908428369
373	FBtr0075089	-1.96441224410367	0.0251703893650044
374	FBtr0306932	-1.96354330912587	0.0252378703016398
375	FBtr0083142	-1.95936157898565	0.0253053512382752
376	FBtr0076995	-1.95793657480248	0.0253728321749106
377	FBtr0114598	-1.95587455631069	0.025440313111546
378	FBtr0114531	-1.94943166910082	0.0255077940481814
379	FBtr0085400	-1.94897539708386	0.0255752749848168
380	FBtr0079221	-1.94750185989535	0.0256427559214522
381	FBtr0074609	-1.94151170602521	0.0257102368580876
382	FBtr0079069	-1.94091357365076	0.025777717794723
383	FBtr0332636	-1.93887625935676	0.0258451987313584
384	FBtr0332672	-1.93790385865315	0.0259126796679938
385	FBtr0336454	-1.93696343290193	0.0259801606046292
386	FBtr0077663	-1.93559124551368	0.0260476415412646
387	FBtr0079934	-1.93392848493337	0.0261151224779
388	FBtr0344283	-1.9335114511807	0.0261826034145354
389	FBtr0302902	-1.92834820056692	0.0262500843511708
390	FBtr0340304	-1.92643219068153	0.0263175652878062
391	FBtr0309071	-1.92175798207402	0.0263850462244416
392	FBtr0078095	-1.91886156175594	0.026452527161077
393	FBtr0302875	-1.91813131922169	0.0265200080977124
394	FBtr0082757	-1.91803025620093	0.0265874890343478
395	FBtr0077540	-1.91681926036662	0.0266549699709832
396	FBtr0301330	-1.91607089256232	0.0267224509076186
397	FBtr0336709	-1.91182633105888	0.026789931844254
398	FBtr0273261	-1.91146005351221	0.0268574127808894
399	FBtr0089849	-1.9106605858454	0.0269248937175248
400	FBtr0112646	-1.91019290665837	0.0269923746541602
401	FBtr0340070	-1.90808611570749	0.0270598555907956
402	FBtr0306625	-1.90713707535156	0.027127336527431
403	FBtr0346432	-1.90235672017272	0.0271948174640664
404	FBtr0306025	-1.90111523637325	0.0272622984007018
405	FBtr0083406	-1.9011102925748	0.0273297793373372
406	FBtr0084647	-1.89889630617679	0.0273972602739726
407	FBtr0347045	-1.89579872006868	0.027464741210608
408	FBtr0300127	-1.89550669274796	0.0275322221472434
409	FBtr0077485	-1.89513269221256	0.0275997030838788
410	FBtr0073382	-1.88875352455666	0.0276671840205142
411	FBtr0080714	-1.88753023167944	0.0277346649571496
412	FBtr0302335	-1.88687679815529	0.027802145893785
413	FBtr0113093	-1.88485741256757	0.0278696268304204
414	FBtr0081495	-1.88353916853554	0.0279371077670558
415	FBtr0299788	-1.88320479929386	0.0280045887036912
416	FBtr0302020	-1.87862513127668	0.0280720696403266
417	FBtr0301619	-1.87862513127668	0.028139550576962
418	FBtr0301282	-1.87845948568693	0.0282070315135974
419	FBtr0073050	-1.87802647509718	0.0282745124502328
420	FBtr0302848	-1.87744791841569	0.0283419933868682
421	FBtr0113290	-1.87114961814453	0.0284094743235036
422	FBtr0273348	-1.87077976406823	0.028476955260139
423	FBtr0079148	-1.87071933587587	0.0285444361967744
424	FBtr0307197	-1.86981018746881	0.0286119171334098
425	FBtr0074953	-1.86827525096704	0.0286793980700452
426	FBtr0301031	-1.86486712227508	0.0287468790066806
427	FBtr0073738	-1.8619390240187	0.028814359943316
428	FBtr0336478	-1.86145206763064	0.0288818408799514
429	FBtr0070068	-1.85827182635649	0.0289493218165868
430	FBtr0070066	-1.85688196653552	0.0290168027532222
431	FBtr0078601	-1.85478438271445	0.0290842836898576
432	FBtr0075004	-1.85345931310653	0.029151764626493
433	FBtr0334991	-1.85277137190399	0.0292192455631284
434	FBtr0070900	-1.85182790703715	0.0292867264997638
435	FBtr0299942	-1.85112567445916	0.0293542074363992
436	FBtr0074385	-1.84946652741811	0.0294216883730346
437	FBtr0344848	-1.84486530271834	0.02948916930967
438	FBtr0079163	-1.84453954833586	0.0295566502463054
439	FBtr0073892	-1.84225686130491	0.0296241311829408
440	FBtr0075301	-1.84131428373568	0.0296916121195762
441	FBtr0342711	-1.84006874714535	0.0297590930562116
442	FBtr0077422	-1.83901120566655	0.029826573992847
443	FBtr0071555	-1.83730361281965	0.0298940549294824
444	FBtr0307374	-1.83570450039833	0.0299615358661178
445	FBtr0080640	-1.83498577546345	0.0300290168027532
446	FBtr0332429	-1.83001013298496	0.0300964977393886
447	FBtr0110825	-1.82597186470582	0.030163978676024
448	FBtr0344995	-1.8191379370705	0.0302314596126594
449	FBtr0112873	-1.81794682005793	0.0302989405492948
450	FBtr0088171	-1.81703313726616	0.0303664214859302
451	FBtr0075304	-1.81642225881033	0.0304339024225656
452	FBtr0336787	-1.81484255085753	0.030501383359201
453	FBtr0333862	-1.8147676806845	0.0305688642958364
454	FBtr0334497	-1.81468521331631	0.0306363452324718
455	FBtr0088313	-1.80861598328787	0.0307038261691072
456	FBtr0100154	-1.80761561281176	0.0307713071057426
457	FBtr0084513	-1.80603437428871	0.030838788042378
458	FBtr0084214	-1.80524261059725	0.0309062689790134
459	FBtr0299509	-1.80462191134925	0.0309737499156488
460	FBtr0331181	-1.80462191134925	0.0310412308522842
461	FBtr0344149	-1.804079520646	0.0311087117889196
462	FBtr0071928	-1.80176153981353	0.031176192725555
463	FBtr0088929	-1.80151861888377	0.0312436736621904
464	FBtr0310564	-1.79747099870788	0.0313111545988258
465	FBtr0310568	-1.79691078483231	0.0313786355354612
466	FBtr0080134	-1.79612744869438	0.0314461164720966
467	FBtr0344491	-1.79612744869438	0.031513597408732
468	FBtr0086222	-1.79608971718767	0.0315810783453674
469	FBtr0088928	-1.7958528980558	0.0316485592820028
470	FBtr0072463	-1.79575537322344	0.0317160402186382
471	FBtr0088993	-1.78830207155208	0.0317835211552736
472	FBtr0299843	-1.78426079830116	0.031851002091909
473	FBtr0330392	-1.78364138384533	0.0319184830285444
474	FBtr0085715	-1.78237577247384	0.0319859639651798
475	FBtr0301129	-1.78201306250634	0.0320534449018152
476	FBtr0303531	-1.77805964023028	0.0321209258384506
477	FBtr0333230	-1.77796949521508	0.032188406775086
478	FBtr0114558	-1.77532777206291	0.0322558877117214
479	FBtr0331702	-1.77435689837575	0.0323233686483568
480	FBtr0309226	-1.77417832033404	0.0323908495849922
481	FBtr0112356	-1.77076936490572	0.0324583305216276
482	FBtr0077400	-1.77004952005371	0.032525811458263
483	FBtr0087076	-1.76723742839469	0.0325932923948984
484	FBtr0074167	-1.76703252735945	0.0326607733315338
485	FBtr0330323	-1.76690170787098	0.0327282542681692
486	FBtr0072164	-1.76639503554066	0.0327957352048046
487	FBtr0088456	-1.7655070616301	0.03286321614144
488	FBtr0076852	-1.76419556072069	0.0329306970780754
489	FBtr0083222	-1.75911123224488	0.0329981780147108
490	FBtr0111037	-1.75838221660096	0.0330656589513462
491	FBtr0076928	-1.75805995988255	0.0331331398879816
492	FBtr0346707	-1.75247691022377	0.033200620824617
493	FBtr0331999	-1.74838967828979	0.0332681017612524
494	FBtr0343677	-1.74658344388137	0.0333355826978878
495	FBtr0339479	-1.74600542870176	0.0334030636345233
496	FBtr0343003	-1.74547606713982	0.0334705445711586
497	FBtr0331417	-1.74542023244412	0.033538025507794
498	FBtr0334290	-1.73763290250436	0.0336055064444295
499	FBtr0079561	-1.73759813452089	0.0336729873810648
500	FBtr0305654	-1.73671844933566	0.0337404683177003
501	FBtr0308198	-1.73584977588063	0.0338079492543357
502	FBtr0084929	-1.73528662819228	0.033875430190971
503	FBtr0300598	-1.73373235618869	0.0339429111276065
504	FBtr0077022	-1.73142388055444	0.0340103920642418
505	FBtr0273328	-1.73135024577443	0.0340778730008773
506	FBtr0113236	-1.72660960404856	0.0341453539375127
507	FBtr0073977	-1.72499013515102	0.0342128348741481
508	FBtr0084113	-1.71712110537793	0.0342803158107835
509	FBtr0111034	-1.71263538695182	0.0343477967474189
510	FBtr0334694	-1.71182442483153	0.0344152776840543
511	FBtr0336941	-1.71098592643383	0.0344827586206897
512	FBtr0110921	-1.71069622946634	0.0345502395573251
513	FBtr0074603	-1.71053401401269	0.0346177204939605
514	FBtr0303909	-1.7073608351959	0.0346852014305959
515	FBtr0333392	-1.70536334505873	0.0347526823672313
516	FBtr0079783	-1.70354489190367	0.0348201633038667
517	FBtr0084423	-1.70208527596282	0.0348876442405021
518	FBtr0339904	-1.70174102975811	0.0349551251771375
519	FBtr0343993	-1.69648481242202	0.0350226061137729
520	FBtr0088349	-1.69539346197859	0.0350900870504083
521	FBtr0082991	-1.693746027845	0.0351575679870437
522	FBtr0073980	-1.69188614792575	0.0352250489236791
523	FBtr0087960	-1.69110473105863	0.0352925298603145
524	FBtr0344024	-1.68761415351617	0.0353600107969499
525	FBtr0072049	-1.68347160902278	0.0354274917335853
526	FBtr0301281	-1.67935173436176	0.0354949726702207
527	FBtr0113227	-1.67881750476548	0.0355624536068561
528	FBtr0345816	-1.6771032641126	0.0356299345434915
529	FBtr0076232	-1.67668601012102	0.0356974154801269
530	FBtr0339077	-1.67640335532986	0.0357648964167623
531	FBtr0306800	-1.67638930875391	0.0358323773533977
532	FBtr0310413	-1.67327504173023	0.0358998582900331
533	FBtr0300854	-1.67078795221369	0.0359673392266685
534	FBtr0300431	-1.66962599585456	0.0360348201633039
535	FBtr0344225	-1.66830591822629	0.0361023010999393
536	FBtr0321268	-1.66548924417224	0.0361697820365747
537	FBtr0087921	-1.66527693001644	0.0362372629732101
538	FBtr0334135	-1.66408741901375	0.0363047439098455
539	FBtr0299736	-1.66372633537776	0.0363722248464809
540	FBtr0079959	-1.66040905402008	0.0364397057831163
541	FBtr0346145	-1.65357089803862	0.0365071867197517
542	FBtr0113687	-1.6534636054155	0.0365746676563871
543	FBtr0301711	-1.65135562572622	0.0366421485930225
544	FBtr0088404	-1.65029827724998	0.0367096295296579
545	FBtr0303278	-1.64888327434476	0.0367771104662933
546	FBtr0302374	-1.64709723140862	0.0368445914029287
547	FBtr0078250	-1.64435030322281	0.0369120723395641
548	FBtr0086544	-1.64319447832871	0.0369795532761995
549	FBtr0076508	-1.6426334638871	0.0370470342128349
550	FBtr0072660	-1.64207481432447	0.0371145151494703
551	FBtr0335496	-1.64083416514241	0.0371819960861057
552	FBtr0083140	-1.64019662745192	0.0372494770227411
553	FBtr0301102	-1.64010252421261	0.0373169579593765
554	FBtr0302606	-1.63996948843214	0.0373844388960119
555	FBtr0087277	-1.63874999928731	0.0374519198326473
556	FBtr0331745	-1.63704937555114	0.0375194007692827
557	FBtr0331203	-1.63566542638051	0.0375868817059181
558	FBtr0331944	-1.63187004350102	0.0376543626425535
559	FBtr0085161	-1.63150538615678	0.0377218435791889
560	FBtr0076991	-1.62842500321203	0.0377893245158243
561	FBtr0086133	-1.62552725862595	0.0378568054524597
562	FBtr0070960	-1.62501762884849	0.0379242863890951
563	FBtr0347020	-1.62498769752487	0.0379917673257305
564	FBtr0080894	-1.62229885872198	0.0380592482623659
565	FBtr0073702	-1.62164934042042	0.0381267291990013
566	FBtr0340335	-1.62026769091567	0.0381942101356367
567	FBtr0073670	-1.61854210343941	0.0382616910722721
568	FBtr0334291	-1.61843796916318	0.0383291720089075
569	FBtr0077366	-1.61769672209367	0.0383966529455429
570	FBtr0075009	-1.61551815517069	0.0384641338821783
571	FBtr0343325	-1.60614831998944	0.0385316148188137
572	FBtr0089938	-1.60460729329134	0.0385990957554491
573	FBtr0306210	-1.60447452040472	0.0386665766920845
574	FBtr0078592	-1.60435954467749	0.0387340576287199
575	FBtr0303308	-1.60382592263159	0.0388015385653553
576	FBtr0076209	-1.60372517005266	0.0388690195019907
577	FBtr0344221	-1.60369771266329	0.0389365004386261
578	FBtr0336860	-1.60314774518309	0.0390039813752615
579	FBtr0308339	-1.60116607406961	0.0390714623118969
580	FBtr0088923	-1.59871056724613	0.0391389432485323
581	FBtr0081256	-1.59792579892331	0.0392064241851677
582	FBtr0306522	-1.5976577244283	0.0392739051218031
583	FBtr0081153	-1.59338113935265	0.0393413860584385
584	FBtr0299562	-1.59329576941484	0.0394088669950739
585	FBtr0079136	-1.58887505498382	0.0394763479317093
586	FBtr0305663	-1.58787021842335	0.0395438288683447
587	FBtr0074445	-1.58688037346953	0.0396113098049801
588	FBtr0339173	-1.5826570741483	0.0396787907416155
589	FBtr0303364	-1.58219211616621	0.0397462716782509
590	FBtr0342961	-1.5815989113015	0.0398137526148863
591	FBtr0081429	-1.58085537334699	0.0398812335515217
592	FBtr0072414	-1.57959669092613	0.0399487144881571
593	FBtr0079164	-1.57867690891704	0.0400161954247925
594	FBtr0085653	-1.57770507614962	0.0400836763614279
595	FBtr0086012	-1.5766947619436	0.0401511572980633
596	FBtr0345237	-1.5757640463798	0.0402186382346987
597	FBtr0339144	-1.57565500544775	0.0402861191713341
598	FBtr0078115	-1.57448809053196	0.0403536001079695
599	FBtr0076214	-1.57211835361572	0.0404210810446049
600	FBtr0086340	-1.57082759728829	0.0404885619812403
601	FBtr0303095	-1.56770221025498	0.0405560429178757
602	FBtr0344723	-1.56678419530757	0.0406235238545111
603	FBtr0113458	-1.56550115542951	0.0406910047911465
604	FBtr0086736	-1.56443023250037	0.0407584857277819
605	FBtr0321264	-1.56423223029241	0.0408259666644173
606	FBtr0114205	-1.5625120799635	0.0408934476010527
607	FBtr0306729	-1.56246804383838	0.0409609285376881
608	FBtr0306900	-1.55745740196322	0.0410284094743235
609	FBtr0307373	-1.55382032960746	0.0410958904109589
610	FBtr0332143	-1.55331965628108	0.0411633713475943
611	FBtr0082335	-1.55298134647729	0.0412308522842297
612	FBtr0076222	-1.55227214683308	0.0412983332208651
613	FBtr0077023	-1.55186933467437	0.0413658141575005
614	FBtr0079867	-1.55092452585326	0.0414332950941359
615	FBtr0332392	-1.54997763381591	0.0415007760307713
616	FBtr0343400	-1.5459739199908	0.0415682569674067
617	FBtr0290036	-1.54550745557849	0.0416357379040421
618	FBtr0081166	-1.54383777427339	0.0417032188406775
619	FBtr0334503	-1.54223711668208	0.0417706997773129
620	FBtr0309228	-1.53740038084336	0.0418381807139483
621	FBtr0334702	-1.53665893424925	0.0419056616505837
622	FBtr0344762	-1.53639654036315	0.0419731425872191
623	FBtr0345767	-1.53611129157877	0.0420406235238545
624	FBtr0300193	-1.53560899679918	0.0421081044604899
625	FBtr0334911	-1.53368480349584	0.0421755853971253
626	FBtr0331619	-1.53234469063471	0.0422430663337607
627	FBtr0332126	-1.53095553788933	0.0423105472703961
628	FBtr0308606	-1.52858317746655	0.0423780282070315
629	FBtr0085354	-1.52801587751562	0.0424455091436669
630	FBtr0306259	-1.52079158695346	0.0425129900803023
631	FBtr0306005	-1.52002182152583	0.0425804710169377
632	FBtr0112633	-1.51938853734916	0.0426479519535731
633	FBtr0273221	-1.51850847200565	0.0427154328902085
634	FBtr0088193	-1.51754608267545	0.0427829138268439
635	FBtr0091659	-1.51705622298975	0.0428503947634793
636	FBtr0075164	-1.51652270305782	0.0429178757001147
637	FBtr0078648	-1.51464180274113	0.0429853566367501
638	FBtr0302896	-1.51375290083283	0.0430528375733855
639	FBtr0290023	-1.51371890326834	0.0431203185100209
640	FBtr0307891	-1.51341973850971	0.0431877994466563
641	FBtr0085437	-1.51265743107811	0.0432552803832917
642	FBtr0299616	-1.51032976344343	0.0433227613199271
643	FBtr0078644	-1.50926690105546	0.0433902422565625
644	FBtr0336637	-1.50788783264514	0.0434577231931979
645	FBtr0300327	-1.50528226205381	0.0435252041298333
646	FBtr0345687	-1.4995880756646	0.0435926850664687
647	FBtr0304795	-1.49889728357781	0.0436601660031041
648	FBtr0343491	-1.49859667884166	0.0437276469397395
649	FBtr0302356	-1.49718160316527	0.0437951278763749
650	FBtr0302692	-1.49579823682346	0.0438626088130103
651	FBtr0300788	-1.49453166471645	0.0439300897496457
652	FBtr0302846	-1.49152364698618	0.0439975706862811
653	FBtr0089619	-1.48830581356121	0.0440650516229165
654	FBtr0076810	-1.48583862475507	0.0441325325595519
655	FBtr0305007	-1.48583269256775	0.0442000134961873
656	FBtr0082876	-1.48408102070391	0.0442674944328227
657	FBtr0303827	-1.48403365299948	0.0443349753694581
658	FBtr0087683	-1.48363825661883	0.0444024563060935
659	FBtr0080806	-1.48212810843717	0.0444699372427289
660	FBtr0085315	-1.48205247654192	0.0445374181793643
661	FBtr0074264	-1.48176306489308	0.0446048991159997
662	FBtr0301857	-1.48103806466009	0.0446723800526351
663	FBtr0332100	-1.48077976673939	0.0447398609892705
664	FBtr0330725	-1.48065255686899	0.0448073419259059
665	FBtr0074913	-1.48025640801782	0.0448748228625413
666	FBtr0070213	-1.47953324240352	0.0449423037991767
667	FBtr0306548	-1.47792435478037	0.0450097847358121
668	FBtr0085058	-1.47768100767748	0.0450772656724475
669	FBtr0082078	-1.47560546158021	0.0451447466090829
670	FBtr0070866	-1.47528267263371	0.0452122275457183
671	FBtr0088077	-1.47485973987615	0.0452797084823537
672	FBtr0113144	-1.47458141680625	0.0453471894189891
673	FBtr0070832	-1.47148916634557	0.0454146703556245
674	FBtr0086643	-1.47105656733082	0.0454821512922599
675	FBtr0073345	-1.4698007168196	0.0455496322288953
676	FBtr0304897	-1.46932252795672	0.0456171131655307
677	FBtr0112501	-1.46623509731766	0.0456845941021661
678	FBtr0075796	-1.46440011201587	0.0457520750388015
679	FBtr0308192	-1.46420002453714	0.0458195559754369
680	FBtr0304020	-1.4635609665277	0.0458870369120723
681	FBtr0085733	-1.46171949412706	0.0459545178487077
682	FBtr0084287	-1.45828583388462	0.0460219987853431
683	FBtr0072635	-1.45573750674681	0.0460894797219785
684	FBtr0306911	-1.45563022951061	0.0461569606586139
685	FBtr0084957	-1.45388682629003	0.0462244415952493
686	FBtr0343507	-1.45369931610082	0.0462919225318847
687	FBtr0083037	-1.45355796392634	0.0463594034685201
688	FBtr0088267	-1.44742493424694	0.0464268844051555
689	FBtr0334838	-1.4473131400066	0.0464943653417909
690	FBtr0076539	-1.44636585099536	0.0465618462784263
691	FBtr0080554	-1.44566970859402	0.0466293272150617
692	FBtr0075233	-1.44562612180746	0.0466968081516971
693	FBtr0334815	-1.44514874082577	0.0467642890883325
694	FBtr0091702	-1.44476430815552	0.0468317700249679
695	FBtr0078226	-1.44145983653995	0.0468992509616033
696	FBtr0301597	-1.4410873263097	0.0469667318982387
697	FBtr0342892	-1.43941410543616	0.0470342128348741
698	FBtr0073031	-1.43928437528128	0.0471016937715096
699	FBtr0345254	-1.43788833574174	0.0471691747081449
700	FBtr0084240	-1.43719442425986	0.0472366556447803
701	FBtr0079491	-1.43696881026796	0.0473041365814158
702	FBtr0346910	-1.43680343368921	0.0473716175180511
703	FBtr0307078	-1.43337200144672	0.0474390984546866
704	FBtr0310618	-1.4328607295504	0.047506579391322
705	FBtr0304049	-1.43058576020317	0.0475740603279574
706	FBtr0072362	-1.43029323597956	0.0476415412645928
707	FBtr0084715	-1.42957212584486	0.0477090222012282
708	FBtr0075127	-1.42924502440012	0.0477765031378636
709	FBtr0077115	-1.42881181618841	0.047843984074499
710	FBtr0075169	-1.42696244741089	0.0479114650111344
711	FBtr0306728	-1.42596599176147	0.0479789459477698
712	FBtr0086634	-1.42576655081187	0.0480464268844052
713	FBtr0070541	-1.42500346841433	0.0481139078210406
714	FBtr0075261	-1.42394412817584	0.048181388757676
715	FBtr0073273	-1.4230971231889	0.0482488696943114
716	FBtr0332215	-1.4224447866722	0.0483163506309468
717	FBtr0084690	-1.42199157209554	0.0483838315675822
718	FBtr0085213	-1.42049515562155	0.0484513125042176
719	FBtr0073271	-1.41735539205995	0.048518793440853
720	FBtr0078221	-1.41673028354753	0.0485862743774884
721	FBtr0072506	-1.41642847185636	0.0486537553141238
722	FBtr0073725	-1.41529659096929	0.0487212362507592
723	FBtr0343316	-1.41387963211341	0.0487887171873946
724	FBtr0302771	-1.41316509608345	0.04885619812403
725	FBtr0300713	-1.41058968146247	0.0489236790606654
726	FBtr0305957	-1.40947113339608	0.0489911599973008
727	FBtr0332077	-1.40943114690996	0.0490586409339362
728	FBtr0304121	-1.40923463978826	0.0491261218705716
729	FBtr0344752	-1.40602011817113	0.049193602807207
730	FBtr0079468	-1.4051715470733	0.0492610837438424
731	FBtr0308190	-1.40304796942386	0.0493285646804778
732	FBtr0114201	-1.40180125873951	0.0493960456171132
733	FBtr0075243	-1.4008826840531	0.0494635265537486
734	FBtr0306090	-1.40028289285504	0.049531007490384
735	FBtr0087364	-1.39903295773789	0.0495984884270194
736	FBtr0083654	-1.39880826196056	0.0496659693636548
737	FBtr0113405	-1.39769668883054	0.0497334503002902
738	FBtr0344744	-1.39659468242558	0.0498009312369256
739	FBtr0083127	-1.3950008584116	0.049868412173561
740	FBtr0336678	-1.39456618730416	0.0499358931101964
741	FBtr0344151	-1.39422898414468	0.0500033740468318
742	FBtr0310661	-1.39223090263576	0.0500708549834672
743	FBtr0308620	-1.39140898331221	0.0501383359201026
744	FBtr0335516	-1.39055841600077	0.050205816856738
745	FBtr0076126	-1.38836567213086	0.0502732977933734
746	FBtr0343742	-1.38832064087971	0.0503407787300088
747	FBtr0273378	-1.38703665250761	0.0504082596666442
748	FBtr0330203	-1.38703665250761	0.0504757406032796
749	FBtr0330204	-1.38703665250761	0.050543221539915
750	FBtr0088141	-1.38605980306904	0.0506107024765504
751	FBtr0333189	-1.38551495129673	0.0506781834131858
752	FBtr0346148	-1.38465890717087	0.0507456643498212
753	FBtr0331457	-1.3837646086485	0.0508131452864566
754	FBtr0308299	-1.3836431285748	0.050880626223092
755	FBtr0299531	-1.38313425626409	0.0509481071597274
756	FBtr0345211	-1.38239404553464	0.0510155880963628
757	FBtr0332141	-1.38239353070772	0.0510830690329982
758	FBtr0088591	-1.38175162437109	0.0511505499696336
759	FBtr0310330	-1.38073476543752	0.051218030906269
760	FBtr0085061	-1.38063153228683	0.0512855118429044
761	FBtr0304069	-1.37992538091178	0.0513529927795398
762	FBtr0331224	-1.37940658869458	0.0514204737161752
763	FBtr0072515	-1.37808196755687	0.0514879546528106
764	FBtr0074151	-1.37662183221509	0.051555435589446
765	FBtr0081707	-1.37470714919018	0.0516229165260814
766	FBtr0301772	-1.37347102956733	0.0516903974627168
767	FBtr0087309	-1.37299683818293	0.0517578783993522
768	FBtr0347213	-1.36589371562202	0.0518253593359876
769	FBtr0336776	-1.36476876584125	0.051892840272623
770	FBtr0080957	-1.3629495329337	0.0519603212092584
771	FBtr0070875	-1.36263968780031	0.0520278021458938
772	FBtr0112415	-1.36153437873896	0.0520952830825292
773	FBtr0331434	-1.36119678614423	0.0521627640191646
774	FBtr0089704	-1.36108780491088	0.0522302449558
775	FBtr0345768	-1.36047522037666	0.0522977258924354
776	FBtr0084345	-1.35859430886994	0.0523652068290708
777	FBtr0310085	-1.35650173240777	0.0524326877657062
778	FBtr0306008	-1.35589602889827	0.0525001687023416
779	FBtr0345159	-1.3558132258368	0.052567649638977
780	FBtr0334312	-1.35577651649598	0.0526351305756124
781	FBtr0082394	-1.3553276768773	0.0527026115122478
782	FBtr0113053	-1.3536252943287	0.0527700924488832
783	FBtr0331217	-1.35180273761281	0.0528375733855186
784	FBtr0082909	-1.35145365115112	0.052905054322154
785	FBtr0114275	-1.35042432679457	0.0529725352587894
786	FBtr0343821	-1.34943749466763	0.0530400161954248
787	FBtr0111030	-1.34894677407056	0.0531074971320602
788	FBtr0309868	-1.34877451587038	0.0531749780686956
789	FBtr0078817	-1.34691516540375	0.053242459005331
790	FBtr0300556	-1.34652117211582	0.0533099399419664
791	FBtr0340002	-1.34577366764003	0.0533774208786018
792	FBtr0074668	-1.34385855168457	0.0534449018152372
793	FBtr0331155	-1.34385855168457	0.0535123827518726
794	FBtr0112955	-1.34193163011018	0.053579863688508
795	FBtr0075232	-1.34000184008516	0.0536473446251434
796	FBtr0305665	-1.33863114744695	0.0537148255617788
797	FBtr0305666	-1.33863114744695	0.0537823064984142
798	FBtr0076351	-1.33767455391041	0.0538497874350496
799	FBtr0087556	-1.33704208097712	0.053917268371685
800	FBtr0076507	-1.33620321620944	0.0539847493083204
801	FBtr0075552	-1.33581473593866	0.0540522302449558
802	FBtr0303096	-1.33575531846428	0.0541197111815912
803	FBtr0072661	-1.33534249596828	0.0541871921182266
804	FBtr0082667	-1.33514266819659	0.054254673054862
805	FBtr0070924	-1.33142120203539	0.0543221539914974
806	FBtr0082521	-1.33055741043956	0.0543896349281328
807	FBtr0086135	-1.32673834573253	0.0544571158647682
808	FBtr0075490	-1.32608493944882	0.0545245968014036
809	FBtr0310153	-1.3247194935683	0.054592077738039
810	FBtr0111014	-1.32439402560768	0.0546595586746744
811	FBtr0078937	-1.32179595911987	0.0547270396113098
812	FBtr0299920	-1.31786268289579	0.0547945205479452
813	FBtr0300568	-1.31688447157074	0.0548620014845806
814	FBtr0077771	-1.31643808798126	0.054929482421216
815	FBtr0071309	-1.31593251805792	0.0549969633578514
816	FBtr0304873	-1.31555128327043	0.0550644442944868
817	FBtr0309230	-1.31541396005552	0.0551319252311222
818	FBtr0089042	-1.31417543316939	0.0551994061677576
819	FBtr0076273	-1.30774351097762	0.055266887104393
820	FBtr0332595	-1.30718093341229	0.0553343680410284
821	FBtr0077336	-1.30651442343001	0.0554018489776638
822	FBtr0081199	-1.30390226152286	0.0554693299142992
823	FBtr0310270	-1.30353321586994	0.0555368108509346
824	FBtr0086480	-1.30348010346873	0.05560429178757
825	FBtr0082688	-1.30224234139566	0.0556717727242054
826	FBtr0333834	-1.30152851954315	0.0557392536608408
827	FBtr0077425	-1.30093527486509	0.0558067345974762
828	FBtr0345099	-1.30041081845009	0.0558742155341116
829	FBtr0332135	-1.30000774344807	0.055941696470747
830	FBtr0079606	-1.29937587196784	0.0560091774073824
831	FBtr0083650	-1.2987874556464	0.0560766583440178
832	FBtr0335043	-1.29874479562331	0.0561441392806532
833	FBtr0309250	-1.29802159795612	0.0562116202172886
834	FBtr0300950	-1.29684681830766	0.056279101153924
835	FBtr0310094	-1.29674986953787	0.0563465820905594
836	FBtr0070776	-1.29666478945379	0.0564140630271948
837	FBtr0072192	-1.29590556559819	0.0564815439638302
838	FBtr0075044	-1.29576795171137	0.0565490249004656
839	FBtr0306209	-1.29273986693025	0.056616505837101
840	FBtr0088948	-1.28943555727232	0.0566839867737364
841	FBtr0306344	-1.28929993181274	0.0567514677103718
842	FBtr0304051	-1.28784488445065	0.0568189486470072
843	FBtr0330098	-1.28695091907314	0.0568864295836426
844	FBtr0300583	-1.28612952252364	0.056953910520278
845	FBtr0113067	-1.2860711470291	0.0570213914569134
846	FBtr0073301	-1.2853793421406	0.0570888723935488
847	FBtr0087300	-1.28321503852464	0.0571563533301842
848	FBtr0083695	-1.28166445132237	0.0572238342668196
849	FBtr0071240	-1.28041369931815	0.057291315203455
850	FBtr0340654	-1.27960790188725	0.0573587961400904
851	FBtr0075774	-1.27706905863559	0.0574262770767258
852	FBtr0079265	-1.27376334175571	0.0574937580133612
853	FBtr0082691	-1.27294609758524	0.0575612389499966
854	FBtr0301150	-1.27087122296416	0.057628719886632
855	FBtr0083848	-1.27082193058212	0.0576962008232674
856	FBtr0076201	-1.27015564809	0.0577636817599028
857	FBtr0332267	-1.26906918361644	0.0578311626965382
858	FBtr0305133	-1.26817753681987	0.0578986436331736
859	FBtr0075915	-1.26759354676711	0.057966124569809
860	FBtr0307372	-1.26678040659317	0.0580336055064444
861	FBtr0114371	-1.26614604576498	0.0581010864430798
862	FBtr0072678	-1.26536068292604	0.0581685673797152
863	FBtr0301454	-1.26504972869248	0.0582360483163506
864	FBtr0086073	-1.26479675827963	0.058303529252986
865	FBtr0071214	-1.26475189859546	0.0583710101896214
866	FBtr0300394	-1.26337708896214	0.0584384911262568
867	FBtr0085465	-1.26301599787507	0.0585059720628922
868	FBtr0075163	-1.262357301592	0.0585734529995276
869	FBtr0332846	-1.2619638100893	0.058640933936163
870	FBtr0088114	-1.26195424319412	0.0587084148727984
871	FBtr0073309	-1.2574080490334	0.0587758958094338
872	FBtr0077791	-1.2560888241114	0.0588433767460692
873	FBtr0332788	-1.25515570834103	0.0589108576827046
874	FBtr0070881	-1.25501313830966	0.05897833861934
875	FBtr0087633	-1.25406551282343	0.0590458195559754
876	FBtr0070238	-1.25302861026521	0.0591133004926108
877	FBtr0300484	-1.25243064387173	0.0591807814292462
878	FBtr0347114	-1.25170025834081	0.0592482623658816
879	FBtr0339550	-1.25160740164257	0.059315743302517
880	FBtr0336635	-1.25077122087747	0.0593832242391524
881	FBtr0084175	-1.2497056188006	0.0594507051757878
882	FBtr0088259	-1.24879261922029	0.0595181861124232
883	FBtr0331684	-1.24548891948377	0.0595856670490586
884	FBtr0080892	-1.24529120103734	0.059653147985694
885	FBtr0074478	-1.24410047371534	0.0597206289223294
886	FBtr0074266	-1.24396452234046	0.0597881098589648
887	FBtr0100508	-1.2435111882394	0.0598555907956002
888	FBtr0302441	-1.24329290248643	0.0599230717322356
889	FBtr0344858	-1.24323043904133	0.059990552668871
890	FBtr0087308	-1.24307226311065	0.0600580336055064
891	FBtr0088040	-1.24278331051157	0.0601255145421418
892	FBtr0084263	-1.24214685088157	0.0601929954787772
893	FBtr0081191	-1.24113906388586	0.0602604764154126
894	FBtr0273238	-1.24075118356784	0.060327957352048
895	FBtr0078996	-1.24045957898869	0.0603954382886834
896	FBtr0302664	-1.23998247468538	0.0604629192253189
897	FBtr0332878	-1.2391218907573	0.0605304001619542
898	FBtr0078959	-1.23686311134086	0.0605978810985896
899	FBtr0082043	-1.23677018576714	0.060665362035225
900	FBtr0071942	-1.23606091361766	0.0607328429718604
901	FBtr0075149	-1.23574964092627	0.0608003239084959
902	FBtr0079003	-1.23556013595142	0.0608678048451312
903	FBtr0339489	-1.23541318413931	0.0609352857817667
904	FBtr0306236	-1.23477841703584	0.0610027667184021
905	FBtr0083377	-1.23262216036446	0.0610702476550374
906	FBtr0321255	-1.23244149003105	0.0611377285916729
907	FBtr0333541	-1.23187612984644	0.0612052095283083
908	FBtr0084209	-1.23112707786597	0.0612726904649437
909	FBtr0343285	-1.23106942921319	0.0613401714015791
910	FBtr0075012	-1.23099385115608	0.0614076523382145
911	FBtr0333543	-1.23011939669573	0.0614751332748499
912	FBtr0089176	-1.22792225610891	0.0615426142114853
913	FBtr0075554	-1.22710320597596	0.0616100951481207
914	FBtr0331694	-1.22698046782633	0.0616775760847561
915	FBtr0085398	-1.22669909966933	0.0617450570213915
916	FBtr0347285	-1.22623400496498	0.0618125379580269
917	FBtr0085639	-1.22575807402828	0.0618800188946623
918	FBtr0076589	-1.22489378970998	0.0619474998312977
919	FBtr0074389	-1.22290663228999	0.0620149807679331
920	FBtr0300775	-1.22202300126064	0.0620824617045685
921	FBtr0309771	-1.22174840239851	0.0621499426412039
922	FBtr0088074	-1.22132677767399	0.0622174235778393
923	FBtr0074777	-1.22024529020408	0.0622849045144747
924	FBtr0114495	-1.21879619917418	0.0623523854511101
925	FBtr0077335	-1.2181982124579	0.0624198663877455
926	FBtr0344179	-1.21810234052545	0.0624873473243809
927	FBtr0346620	-1.21793514324441	0.0625548282610163
928	FBtr0077686	-1.21729108522417	0.0626223091976517
929	FBtr0301301	-1.21728024229967	0.0626897901342871
930	FBtr0075268	-1.21713385520227	0.0627572710709225
931	FBtr0085328	-1.2148287409456	0.0628247520075579
932	FBtr0085368	-1.21340637803045	0.0628922329441933
933	FBtr0100109	-1.21231283856427	0.0629597138808287
934	FBtr0112710	-1.2117831751241	0.0630271948174641
935	FBtr0309207	-1.21111232624039	0.0630946757540995
936	FBtr0339835	-1.21092543918521	0.0631621566907349
937	FBtr0088265	-1.20716130844353	0.0632296376273703
938	FBtr0111169	-1.20657981796316	0.0632971185640057
939	FBtr0071766	-1.20607406133576	0.0633645995006411
940	FBtr0336629	-1.20529527669982	0.0634320804372765
941	FBtr0290210	-1.20463458532658	0.0634995613739119
942	FBtr0076994	-1.20102528399307	0.0635670423105473
943	FBtr0075959	-1.1994180813311	0.0636345232471827
944	FBtr0083162	-1.19883248660055	0.0637020041838181
945	FBtr0080487	-1.19861848305332	0.0637694851204535
946	FBtr0078444	-1.19854236700176	0.0638369660570889
947	FBtr0087536	-1.19646755172222	0.0639044469937243
948	FBtr0084284	-1.1964109475039	0.0639719279303597
949	FBtr0343010	-1.19568464922916	0.0640394088669951
950	FBtr0077731	-1.19536878230199	0.0641068898036305
951	FBtr0299898	-1.19405789953403	0.0641743707402659
952	FBtr0073039	-1.19386626158881	0.0642418516769013
953	FBtr0076512	-1.19348162990082	0.0643093326135367
954	FBtr0111015	-1.19324166638402	0.0643768135501721
955	FBtr0091684	-1.19237316207733	0.0644442944868075
956	FBtr0306152	-1.19140076844105	0.0645117754234429
957	FBtr0334783	-1.19092814360876	0.0645792563600783
958	FBtr0345402	-1.19023895593117	0.0646467372967137
959	FBtr0072404	-1.19006354059818	0.0647142182333491
960	FBtr0342846	-1.18686563667417	0.0647816991699845
961	FBtr0343171	-1.18645336317801	0.0648491801066199
962	FBtr0087859	-1.18554415551201	0.0649166610432553
963	FBtr0085450	-1.18403802694828	0.0649841419798907
964	FBtr0086829	-1.18401933116803	0.0650516229165261
965	FBtr0079533	-1.18327688145257	0.0651191038531615
966	FBtr0080801	-1.1827632064585	0.0651865847897969
967	FBtr0076423	-1.18268097089712	0.0652540657264323
968	FBtr0334867	-1.1814268502884	0.0653215466630677
969	FBtr0301493	-1.18118960365503	0.0653890275997031
970	FBtr0078311	-1.18062575765211	0.0654565085363385
971	FBtr0332677	-1.17998257659402	0.0655239894729739
972	FBtr0085809	-1.1777942918018	0.0655914704096093
973	FBtr0084292	-1.17624355993882	0.0656589513462447
974	FBtr0302691	-1.17586831765031	0.0657264322828801
975	FBtr0304068	-1.17442554144651	0.0657939132195155
976	FBtr0344269	-1.17314301435619	0.0658613941561509
977	FBtr0070398	-1.17245134187184	0.0659288750927863
978	FBtr0301702	-1.17196183840621	0.0659963560294217
979	FBtr0330136	-1.17151467432548	0.0660638369660571
980	FBtr0078093	-1.1693573728103	0.0661313179026925
981	FBtr0339700	-1.16820121176046	0.0661987988393279
982	FBtr0077639	-1.16614174411767	0.0662662797759633
983	FBtr0333674	-1.16288941566091	0.0663337607125987
984	FBtr0085663	-1.16226093709768	0.0664012416492341
985	FBtr0307522	-1.16012562073583	0.0664687225858695
986	FBtr0345497	-1.1601082175135	0.0665362035225049
987	FBtr0078988	-1.15972154492553	0.0666036844591403
988	FBtr0343270	-1.15920569809089	0.0666711653957757
989	FBtr0085952	-1.15715857731651	0.0667386463324111
990	FBtr0302331	-1.15679153432708	0.0668061272690465
991	FBtr0303647	-1.15608935031071	0.0668736082056819
992	FBtr0304824	-1.1556243967774	0.0669410891423173
993	FBtr0079310	-1.15537210642377	0.0670085700789527
994	FBtr0085015	-1.15532208862128	0.0670760510155881
995	FBtr0081043	-1.15516346628311	0.0671435319522235
996	FBtr0078418	-1.15415771121546	0.0672110128888589
997	FBtr0081708	-1.15371067713091	0.0672784938254943
998	FBtr0336763	-1.1535801744753	0.0673459747621297
999	FBtr0074871	-1.15350164388576	0.0674134556987651
1000	FBtr0082206	-1.15061858242808	0.0674809366354005
1001	FBtr0077675	-1.15044326718514	0.0675484175720359
1002	FBtr0113395	-1.14863627356872	0.0676158985086713
1003	FBtr0079358	-1.14824650155768	0.0676833794453067
1004	FBtr0334593	-1.14707222511278	0.0677508603819421
1005	FBtr0345203	-1.14654934988137	0.0678183413185775
1006	FBtr0083327	-1.14571067235146	0.0678858222552129
1007	FBtr0070185	-1.14567893848858	0.0679533031918483
1008	FBtr0303585	-1.14318631227806	0.0680207841284837
1009	FBtr0308687	-1.14263654449741	0.0680882650651191
1010	FBtr0087220	-1.14215116579469	0.0681557460017545
1011	FBtr0071450	-1.14136476670232	0.0682232269383899
1012	FBtr0082845	-1.14063667766211	0.0682907078750253
1013	FBtr0076971	-1.14055612359748	0.0683581888116607
1014	FBtr0073141	-1.14031155150149	0.0684256697482961
1015	FBtr0344882	-1.13991688416594	0.0684931506849315
1016	FBtr0076322	-1.13951444186589	0.0685606316215669
1017	FBtr0307096	-1.1394428364751	0.0686281125582023
1018	FBtr0343490	-1.13714798291457	0.0686955934948377
1019	FBtr0079339	-1.13435667510631	0.0687630744314731
1020	FBtr0079319	-1.13406186688689	0.0688305553681085
1021	FBtr0113028	-1.13367660171663	0.0688980363047439
1022	FBtr0290060	-1.13295181894032	0.0689655172413793
1023	FBtr0077012	-1.13188248046196	0.0690329981780147
1024	FBtr0084800	-1.13140262923108	0.0691004791146501
1025	FBtr0080406	-1.13139647109096	0.0691679600512855
1026	FBtr0302609	-1.13128015920495	0.0692354409879209
1027	FBtr0085644	-1.13005937958443	0.0693029219245563
1028	FBtr0089056	-1.12946381497547	0.0693704028611917
1029	FBtr0331352	-1.12934833276925	0.0694378837978271
1030	FBtr0071871	-1.12808495036229	0.0695053647344625
1031	FBtr0306657	-1.12725083601448	0.0695728456710979
1032	FBtr0302212	-1.12613816349919	0.0696403266077333
1033	FBtr0078033	-1.12500516850838	0.0697078075443687
1034	FBtr0306743	-1.12425269750367	0.0697752884810041
1035	FBtr0339607	-1.12404952858903	0.0698427694176395
1036	FBtr0342609	-1.12338827187932	0.0699102503542749
1037	FBtr0305591	-1.12128469648794	0.0699777312909103
1038	FBtr0084937	-1.12120317198412	0.0700452122275457
1039	FBtr0100887	-1.11740070663106	0.0701126931641811
1040	FBtr0310292	-1.11478409556675	0.0701801741008165
1041	FBtr0112774	-1.11464244468689	0.0702476550374519
1042	FBtr0082143	-1.11379530370619	0.0703151359740873
1043	FBtr0330165	-1.11320576368639	0.0703826169107227
1044	FBtr0078001	-1.11317967695737	0.0704500978473581
1045	FBtr0305257	-1.11315252402022	0.0705175787839935
1046	FBtr0273234	-1.1121917438787	0.0705850597206289
1047	FBtr0332918	-1.11163346935496	0.0706525406572643
1048	FBtr0301881	-1.1113064020418	0.0707200215938997
1049	FBtr0300812	-1.11092155107058	0.0707875025305351
1050	FBtr0302086	-1.11087876553702	0.0708549834671705
1051	FBtr0100353	-1.11015806563722	0.0709224644038059
1052	FBtr0082522	-1.11010462400006	0.0709899453404413
1053	FBtr0332855	-1.1099166826858	0.0710574262770767
1054	FBtr0071481	-1.10841809081374	0.0711249072137121
1055	FBtr0081223	-1.10820909936248	0.0711923881503475
1056	FBtr0308633	-1.10691680326002	0.0712598690869829
1057	FBtr0072963	-1.10680570134719	0.0713273500236183
1058	FBtr0110973	-1.10659435645284	0.0713948309602537
1059	FBtr0085037	-1.10484211303493	0.0714623118968891
1060	FBtr0304706	-1.10458427478664	0.0715297928335245
1061	FBtr0070036	-1.104535620093	0.0715972737701599
1062	FBtr0083033	-1.10420635342869	0.0716647547067953
1063	FBtr0082520	-1.10416779709673	0.0717322356434307
1064	FBtr0073705	-1.10366036266716	0.0717997165800661
1065	FBtr0080162	-1.10362101995352	0.0718671975167015
1066	FBtr0100653	-1.10277045551932	0.0719346784533369
1067	FBtr0334979	-1.10254237383393	0.0720021593899723
1068	FBtr0337028	-1.10175151988457	0.0720696403266077
1069	FBtr0334565	-1.09993539171483	0.0721371212632431
1070	FBtr0070404	-1.09986230583565	0.0722046021998785
1071	FBtr0347130	-1.0992593853188	0.0722720831365139
1072	FBtr0079566	-1.09917111943182	0.0723395640731493
1073	FBtr0300382	-1.09845001569966	0.0724070450097847
1074	FBtr0084624	-1.09835155514654	0.0724745259464201
1075	FBtr0076416	-1.09776477757215	0.0725420068830555
1076	FBtr0084913	-1.0976025567019	0.0726094878196909
1077	FBtr0304032	-1.09710516251461	0.0726769687563263
1078	FBtr0072907	-1.09708930645829	0.0727444496929617
1079	FBtr0344127	-1.09707902752163	0.0728119306295971
1080	FBtr0329914	-1.09707514085958	0.0728794115662325
1081	FBtr0072260	-1.09703816497374	0.0729468925028679
1082	FBtr0309842	-1.09651344776544	0.0730143734395033
1083	FBtr0074842	-1.09637403969386	0.0730818543761387
1084	FBtr0072746	-1.09614348326728	0.0731493353127741
1085	FBtr0301784	-1.09591488779212	0.0732168162494095
1086	FBtr0089271	-1.09583893373366	0.0732842971860449
1087	FBtr0075678	-1.09562880782642	0.0733517781226803
1088	FBtr0086254	-1.0954614249487	0.0734192590593157
1089	FBtr0074211	-1.09520856752179	0.0734867399959512
1090	FBtr0346714	-1.09458142883701	0.0735542209325865
1091	FBtr0310439	-1.0943069372884	0.0736217018692219
1092	FBtr0301389	-1.09411021243598	0.0736891828058573
1093	FBtr0332252	-1.09376063929113	0.0737566637424927
1094	FBtr0075824	-1.09294764913813	0.0738241446791282
1095	FBtr0083020	-1.09245580336761	0.0738916256157636
1096	FBtr0080596	-1.09233516463799	0.0739591065523989
1097	FBtr0340358	-1.09202404903611	0.0740265874890343
1098	FBtr0300103	-1.09164583113804	0.0740940684256697
1099	FBtr0343640	-1.09105216372383	0.0741615493623052
1100	FBtr0113700	-1.09101442451083	0.0742290302989406
1101	FBtr0346315	-1.08992318093823	0.0742965112355759
1102	FBtr0346900	-1.08975092941102	0.0743639921722113
1103	FBtr0306093	-1.08904063498605	0.0744314731088467
1104	FBtr0079147	-1.08886334945273	0.0744989540454822
1105	FBtr0339576	-1.08870325229022	0.0745664349821176
1106	FBtr0333967	-1.0886590930137	0.074633915918753
1107	FBtr0346272	-1.08844713195163	0.0747013968553883
1108	FBtr0334275	-1.08843727563571	0.0747688777920237
1109	FBtr0077250	-1.0863845839404	0.0748363587286592
1110	FBtr0089034	-1.08550104349463	0.0749038396652946
1111	FBtr0076135	-1.08528759058118	0.07497132060193
1112	FBtr0340611	-1.08512341305095	0.0750388015385654
1113	FBtr0308922	-1.08504091947054	0.0751062824752008
1114	FBtr0084254	-1.08436106051804	0.0751737634118362
1115	FBtr0084203	-1.08407167243316	0.0752412443484716
1116	FBtr0300402	-1.08359117161034	0.075308725285107
1117	FBtr0330198	-1.0835406664337	0.0753762062217424
1118	FBtr0333176	-1.08331164837322	0.0754436871583778
1119	FBtr0085135	-1.08301078121921	0.0755111680950132
1120	FBtr0344713	-1.08283945788327	0.0755786490316486
1121	FBtr0072662	-1.08266559629624	0.075646129968284
1122	FBtr0344765	-1.08237359908352	0.0757136109049194
1123	FBtr0334782	-1.08232670678938	0.0757810918415548
1124	FBtr0076525	-1.08163009578501	0.0758485727781902
1125	FBtr0304568	-1.08066071649512	0.0759160537148256
1126	FBtr0307342	-1.07924645117072	0.075983534651461
1127	FBtr0089920	-1.07794250011077	0.0760510155880964
1128	FBtr0085678	-1.07771618945695	0.0761184965247318
1129	FBtr0306343	-1.07745191900799	0.0761859774613672
1130	FBtr0089079	-1.0762887826885	0.0762534583980026
1131	FBtr0087881	-1.07612505672951	0.076320939334638
1132	FBtr0333084	-1.07594914694501	0.0763884202712734
1133	FBtr0081772	-1.07488450993494	0.0764559012079088
1134	FBtr0112727	-1.07262414986809	0.0765233821445442
1135	FBtr0088308	-1.07235895277319	0.0765908630811796
1136	FBtr0346091	-1.07151965090704	0.076658344017815
1137	FBtr0088836	-1.07150185843652	0.0767258249544504
1138	FBtr0331436	-1.07117460619235	0.0767933058910858
1139	FBtr0077521	-1.07025519274003	0.0768607868277212
1140	FBtr0075150	-1.06988847173095	0.0769282677643566
1141	FBtr0335477	-1.069419602148	0.076995748700992
1142	FBtr0345210	-1.06941792636964	0.0770632296376274
1143	FBtr0087598	-1.06929284881809	0.0771307105742628
1144	FBtr0088692	-1.06889943903814	0.0771981915108982
1145	FBtr0301388	-1.06880315211306	0.0772656724475336
1146	FBtr0087635	-1.06814248942005	0.077333153384169
1147	FBtr0344542	-1.06803627119807	0.0774006343208044
1148	FBtr0085456	-1.06720276464425	0.0774681152574398
1149	FBtr0087210	-1.06683989020838	0.0775355961940752
1150	FBtr0346384	-1.06582354849569	0.0776030771307106
1151	FBtr0076836	-1.06523046197131	0.077670558067346
1152	FBtr0070239	-1.0637462498411	0.0777380390039814
1153	FBtr0299851	-1.06354864385245	0.0778055199406168
1154	FBtr0082092	-1.06348724422617	0.0778730008772522
1155	FBtr0100538	-1.06329518882728	0.0779404818138876
1156	FBtr0086484	-1.06135832795104	0.078007962750523
1157	FBtr0331586	-1.06013354387627	0.0780754436871584
1158	FBtr0087258	-1.05944908872789	0.0781429246237938
1159	FBtr0070758	-1.05929899002666	0.0782104055604292
1160	FBtr0089931	-1.05925524456627	0.0782778864970646
1161	FBtr0343553	-1.05883334457792	0.0783453674337
1162	FBtr0343554	-1.05883334457792	0.0784128483703354
1163	FBtr0345349	-1.05883334457792	0.0784803293069708
1164	FBtr0344832	-1.05867552512282	0.0785478102436062
1165	FBtr0344545	-1.05831957325205	0.0786152911802416
1166	FBtr0083646	-1.05577244998196	0.078682772116877
1167	FBtr0100448	-1.05567349928824	0.0787502530535124
1168	FBtr0344492	-1.05521973915242	0.0788177339901478
1169	FBtr0300944	-1.05462104973587	0.0788852149267832
1170	FBtr0074267	-1.05385034632541	0.0789526958634186
1171	FBtr0304129	-1.05279177624979	0.079020176800054
1172	FBtr0333904	-1.05266127120654	0.0790876577366894
1173	FBtr0345662	-1.0519786432369	0.0791551386733248
1174	FBtr0332695	-1.05140717860411	0.0792226196099602
1175	FBtr0334960	-1.05125915284005	0.0792901005465956
1176	FBtr0334851	-1.05123258653724	0.079357581483231
1177	FBtr0088632	-1.05057204566619	0.0794250624198664
1178	FBtr0081697	-1.05037793216098	0.0794925433565018
1179	FBtr0089382	-1.04958878191331	0.0795600242931372
1180	FBtr0073937	-1.04934749619584	0.0796275052297726
1181	FBtr0307071	-1.04821498483511	0.079694986166408
1182	FBtr0089504	-1.04707846818588	0.0797624671030434
1183	FBtr0303836	-1.04696448736355	0.0798299480396788
1184	FBtr0083651	-1.04695638316544	0.0798974289763142
1185	FBtr0074801	-1.04643072369877	0.0799649099129496
1186	FBtr0076888	-1.04466365087491	0.080032390849585
1187	FBtr0084742	-1.04458754085976	0.0800998717862204
1188	FBtr0083798	-1.04448411466734	0.0801673527228558
1189	FBtr0091951	-1.04292460053452	0.0802348336594912
1190	FBtr0346164	-1.04290724516384	0.0803023145961266
1191	FBtr0343405	-1.042683007685	0.080369795532762
1192	FBtr0075759	-1.04200736638638	0.0804372764693974
1193	FBtr0337048	-1.04194421839153	0.0805047574060328
1194	FBtr0074344	-1.04142888153245	0.0805722383426682
1195	FBtr0085634	-1.04118597829263	0.0806397192793036
1196	FBtr0273209	-1.0409195542831	0.080707200215939
1197	FBtr0345142	-1.04061542810364	0.0807746811525744
1198	FBtr0303851	-1.04021708011835	0.0808421620892098
1199	FBtr0344981	-1.03999117555865	0.0809096430258452
1200	FBtr0340394	-1.03873890967368	0.0809771239624806
1201	FBtr0073770	-1.03857906653157	0.081044604899116
1202	FBtr0080294	-1.03794942650008	0.0811120858357514
1203	FBtr0078599	-1.03732759674062	0.0811795667723868
1204	FBtr0070708	-1.03653797662548	0.0812470477090222
1205	FBtr0330003	-1.03618813122845	0.0813145286456576
1206	FBtr0346959	-1.03618813122845	0.081382009582293
1207	FBtr0087951	-1.03594217127155	0.0814494905189284
1208	FBtr0083351	-1.03458483502091	0.0815169714555638
1209	FBtr0345946	-1.03446431610433	0.0815844523921992
1210	FBtr0301087	-1.03440971326478	0.0816519333288346
1211	FBtr0084601	-1.03360515377162	0.08171941426547
1212	FBtr0332813	-1.03345217660662	0.0817868952021054
1213	FBtr0334791	-1.03331880080373	0.0818543761387408
1214	FBtr0343561	-1.03230224361932	0.0819218570753762
1215	FBtr0078518	-1.03176941109856	0.0819893380120116
1216	FBtr0072239	-1.03146830719223	0.082056818948647
1217	FBtr0308855	-1.03111279932914	0.0821242998852824
1218	FBtr0089003	-1.03108263488804	0.0821917808219178
1219	FBtr0308255	-1.02922646579814	0.0822592617585532
1220	FBtr0088749	-1.02844000781806	0.0823267426951886
1221	FBtr0072213	-1.02750682547921	0.082394223631824
1222	FBtr0333821	-1.02601377421354	0.0824617045684594
1223	FBtr0091445	-1.02527653013962	0.0825291855050948
1224	FBtr0301975	-1.02484168735734	0.0825966664417302
1225	FBtr0335459	-1.02463926570189	0.0826641473783656
1226	FBtr0071943	-1.0237443764003	0.082731628315001
1227	FBtr0112889	-1.02364328035898	0.0827991092516364
1228	FBtr0330380	-1.02364328035898	0.0828665901882718
1229	FBtr0304814	-1.02327124597929	0.0829340711249072
1230	FBtr0086011	-1.02295944268437	0.0830015520615426
1231	FBtr0076360	-1.02211192711757	0.083069032998178
1232	FBtr0300815	-1.02187955483076	0.0831365139348134
1233	FBtr0306013	-1.02030559392758	0.0832039948714488
1234	FBtr0079218	-1.0194423731137	0.0832714758080842
1235	FBtr0344596	-1.01931776281279	0.0833389567447196
1236	FBtr0087148	-1.01920970608382	0.083406437681355
1237	FBtr0308753	-1.01862493512311	0.0834739186179904
1238	FBtr0070913	-1.0179903134766	0.0835413995546258
1239	FBtr0346308	-1.01600555304329	0.0836088804912612
1240	FBtr0339090	-1.01461553977009	0.0836763614278966
1241	FBtr0089850	-1.01393333705454	0.083743842364532
1242	FBtr0076811	-1.01375622595423	0.0838113233011674
1243	FBtr0075140	-1.01363742898317	0.0838788042378028
1244	FBtr0331997	-1.01341347811209	0.0839462851744382
1245	FBtr0310338	-1.01335476582506	0.0840137661110736
1246	FBtr0081374	-1.01332003249617	0.084081247047709
1247	FBtr0344394	-1.0133159248605	0.0841487279843444
1248	FBtr0077020	-1.01248036086075	0.0842162089209798
1249	FBtr0081596	-1.01089736086021	0.0842836898576152
1250	FBtr0342962	-1.01084356808801	0.0843511707942506
1251	FBtr0304983	-1.01069590889378	0.084418651730886
1252	FBtr0309256	-1.01059471211056	0.0844861326675214
1253	FBtr0344220	-1.01041887535371	0.0845536136041568
1254	FBtr0334733	-1.01005254888095	0.0846210945407922
1255	FBtr0344003	-1.0094563109873	0.0846885754774276
1256	FBtr0336901	-1.00942521618755	0.084756056414063
1257	FBtr0077096	-1.009419552648	0.0848235373506984
1258	FBtr0301266	-1.00918724782984	0.0848910182873338
1259	FBtr0301440	-1.00746645043504	0.0849584992239692
1260	FBtr0300282	-1.00746449185072	0.0850259801606046
1261	FBtr0340428	-1.00726613110908	0.08509346109724
1262	FBtr0331377	-1.00557009935077	0.0851609420338754
1263	FBtr0081173	-1.00451099512774	0.0852284229705108
1264	FBtr0299816	-1.00411335813209	0.0852959039071462
1265	FBtr0333686	-1.00362340473305	0.0853633848437816
1266	FBtr0300286	-1.00361541574415	0.085430865780417
1267	FBtr0301851	-1.00360354732332	0.0854983467170524
1268	FBtr0305542	-1.00337797552662	0.0855658276536878
1269	FBtr0088863	-1.00289073525758	0.0856333085903232
1270	FBtr0336790	-1.00216858139557	0.0857007895269586
1271	FBtr0072659	-1.00189939214087	0.085768270463594
1272	FBtr0299635	-1.00005271936211	0.0858357514002294
1273	FBtr0330395	-1.00005271936211	0.0859032323368648
1274	FBtr0100866	-0.999878223693255	0.0859707132735002
1275	FBtr0301352	-0.999090513144938	0.0860381942101356
1276	FBtr0110813	-0.997922717234687	0.086105675146771
1277	FBtr0343048	-0.997709132087024	0.0861731560834064
1278	FBtr0070318	-0.997563865242765	0.0862406370200418
1279	FBtr0085268	-0.997072566384959	0.0863081179566772
1280	FBtr0344407	-0.996936003308085	0.0863755988933126
1281	FBtr0085423	-0.996062575685897	0.086443079829948
1282	FBtr0083900	-0.995821982462859	0.0865105607665834
1283	FBtr0076003	-0.994305397725634	0.0865780417032188
1284	FBtr0073722	-0.993637036340866	0.0866455226398542
1285	FBtr0089734	-0.993536568114464	0.0867130035764896
1286	FBtr0110866	-0.993521057707836	0.086780484513125
1287	FBtr0300910	-0.9933378618443	0.0868479654497604
1288	FBtr0346867	-0.993151720518832	0.0869154463863958
1289	FBtr0306939	-0.991704075866025	0.0869829273230312
1290	FBtr0072937	-0.991486707997568	0.0870504082596666
1291	FBtr0339967	-0.99077651914199	0.087117889196302
1292	FBtr0345795	-0.988914140748152	0.0871853701329375
1293	FBtr0073435	-0.988550233394934	0.0872528510695728
1294	FBtr0306917	-0.987571829194464	0.0873203320062082
1295	FBtr0112539	-0.987558391419221	0.0873878129428436
1296	FBtr0100867	-0.987380640808005	0.087455293879479
1297	FBtr0308686	-0.987177256087884	0.0875227748161145
1298	FBtr0085474	-0.986659629978167	0.0875902557527499
1299	FBtr0330296	-0.986659629978167	0.0876577366893852
1300	FBtr0331865	-0.986175834232088	0.0877252176260206
1301	FBtr0307878	-0.986136109274368	0.087792698562656
1302	FBtr0079308	-0.985919865229627	0.0878601794992915
1303	FBtr0331406	-0.985650386397938	0.0879276604359269
1304	FBtr0078018	-0.985645180034746	0.0879951413725623
1305	FBtr0080344	-0.984841052373766	0.0880626223091976
1306	FBtr0072150	-0.983752311100691	0.088130103245833
1307	FBtr0089982	-0.983667844944939	0.0881975841824685
1308	FBtr0113564	-0.983241789868186	0.0882650651191039
1309	FBtr0330006	-0.983020839460805	0.0883325460557393
1310	FBtr0329972	-0.982824617683556	0.0884000269923746
1311	FBtr0091641	-0.982381320204713	0.0884675079290101
1312	FBtr0332910	-0.980922025863495	0.0885349888656455
1313	FBtr0073296	-0.980207534723329	0.0886024698022809
1314	FBtr0079050	-0.979626622724742	0.0886699507389163
1315	FBtr0087820	-0.979566095827264	0.0887374316755517
1316	FBtr0302547	-0.979309199099681	0.0888049126121871
1317	FBtr0083060	-0.979250098373643	0.0888723935488225
1318	FBtr0304119	-0.979066377947347	0.0889398744854579
1319	FBtr0082376	-0.977866961835333	0.0890073554220933
1320	FBtr0074146	-0.977172360463158	0.0890748363587287
1321	FBtr0301634	-0.97708129655673	0.0891423172953641
1322	FBtr0334899	-0.977010543636239	0.0892097982319995
1323	FBtr0089984	-0.976863667628553	0.0892772791686349
1324	FBtr0336756	-0.976768516783219	0.0893447601052703
1325	FBtr0310268	-0.97673119813171	0.0894122410419057
1326	FBtr0335517	-0.976409019517665	0.0894797219785411
1327	FBtr0084260	-0.976299283486661	0.0895472029151765
1328	FBtr0072629	-0.97576490594976	0.0896146838518119
1329	FBtr0089115	-0.975167599838339	0.0896821647884473
1330	FBtr0072611	-0.974445496696383	0.0897496457250827
1331	FBtr0303154	-0.974420059102661	0.0898171266617181
1332	FBtr0088203	-0.974347193748549	0.0898846075983535
1333	FBtr0301558	-0.97422703341945	0.0899520885349889
1334	FBtr0290313	-0.974105727275979	0.0900195694716243
1335	FBtr0112576	-0.974103154167032	0.0900870504082597
1336	FBtr0333685	-0.974103154167032	0.0901545313448951
1337	FBtr0076388	-0.97249921198303	0.0902220122815305
1338	FBtr0084225	-0.971896217823434	0.0902894932181659
1339	FBtr0113194	-0.971787797380527	0.0903569741548013
1340	FBtr0076503	-0.970626510524777	0.0904244550914367
1341	FBtr0339692	-0.970494269297371	0.0904919360280721
1342	FBtr0073011	-0.970154547400316	0.0905594169647075
1343	FBtr0299744	-0.969746008002961	0.0906268979013429
1344	FBtr0100833	-0.968993917020663	0.0906943788379783
1345	FBtr0081716	-0.968351575122927	0.0907618597746137
1346	FBtr0303994	-0.968343469028682	0.0908293407112491
1347	FBtr0339641	-0.967717943070853	0.0908968216478845
1348	FBtr0336969	-0.967118821025432	0.0909643025845199
1349	FBtr0299910	-0.966624250276914	0.0910317835211553
1350	FBtr0084166	-0.966494743391545	0.0910992644577907
1351	FBtr0346268	-0.965996111270988	0.0911667453944261
1352	FBtr0084575	-0.964597724869595	0.0912342263310615
1353	FBtr0084614	-0.964209682288188	0.0913017072676969
1354	FBtr0079593	-0.963873262840638	0.0913691882043323
1355	FBtr0336777	-0.963534397366689	0.0914366691409677
1356	FBtr0344550	-0.963304394391169	0.0915041500776031
1357	FBtr0076265	-0.962933063515088	0.0915716310142385
1358	FBtr0301182	-0.962818585380312	0.0916391119508739
1359	FBtr0302322	-0.962798778459394	0.0917065928875093
1360	FBtr0333963	-0.962348503887641	0.0917740738241447
1361	FBtr0071008	-0.961306917713593	0.0918415547607801
1362	FBtr0299694	-0.961306917713593	0.0919090356974155
1363	FBtr0081392	-0.961184477200343	0.0919765166340509
1364	FBtr0070817	-0.960495710361443	0.0920439975706863
1365	FBtr0087115	-0.960373561402596	0.0921114785073217
1366	FBtr0299537	-0.959320158636916	0.0921789594439571
1367	FBtr0071561	-0.959309012180951	0.0922464403805925
1368	FBtr0080557	-0.958505928399159	0.0923139213172279
1369	FBtr0073962	-0.958410136052638	0.0923814022538633
1370	FBtr0072104	-0.957292527475059	0.0924488831904987
1371	FBtr0309036	-0.955689395161604	0.0925163641271341
1372	FBtr0344115	-0.955426058872399	0.0925838450637695
1373	FBtr0300250	-0.955153299607575	0.0926513260004049
1374	FBtr0114602	-0.95463360993627	0.0927188069370403
1375	FBtr0346436	-0.95415714723437	0.0927862878736757
1376	FBtr0343202	-0.953205761963854	0.0928537688103111
1377	FBtr0346881	-0.952026892205502	0.0929212497469465
1378	FBtr0300375	-0.951948377886974	0.0929887306835819
1379	FBtr0082957	-0.951765296338749	0.0930562116202173
1380	FBtr0073038	-0.95089511869344	0.0931236925568527
1381	FBtr0084817	-0.950606031682175	0.0931911734934881
1382	FBtr0073283	-0.950558213740483	0.0932586544301235
1383	FBtr0077836	-0.94868233472997	0.0933261353667589
1384	FBtr0072699	-0.948601856028389	0.0933936163033943
1385	FBtr0330230	-0.947398638554169	0.0934610972400297
1386	FBtr0303027	-0.946514948470181	0.0935285781766651
1387	FBtr0335281	-0.946228865860056	0.0935960591133005
1388	FBtr0082982	-0.946169580939533	0.0936635400499359
1389	FBtr0343688	-0.945714739620077	0.0937310209865713
1390	FBtr0084771	-0.945698305919099	0.0937985019232067
1391	FBtr0347065	-0.945015442618142	0.0938659828598421
1392	FBtr0079074	-0.944152905962844	0.0939334637964775
1393	FBtr0344674	-0.944006667871198	0.0940009447331129
1394	FBtr0273215	-0.943195139828055	0.0940684256697483
1395	FBtr0347107	-0.94292334860651	0.0941359066063837
1396	FBtr0078709	-0.942733317016689	0.0942033875430191
1397	FBtr0081138	-0.94270170925191	0.0942708684796545
1398	FBtr0340016	-0.942578920794181	0.0943383494162899
1399	FBtr0301012	-0.942501937451674	0.0944058303529253
1400	FBtr0091492	-0.942485826749801	0.0944733112895607
1401	FBtr0306333	-0.942463557930588	0.0945407922261961
1402	FBtr0299572	-0.942042103635998	0.0946082731628315
1403	FBtr0303376	-0.94202894726832	0.0946757540994669
1404	FBtr0339122	-0.941725808487586	0.0947432350361023
1405	FBtr0100496	-0.941549533106023	0.0948107159727377
1406	FBtr0084107	-0.941298299133329	0.0948781969093731
1407	FBtr0074990	-0.94071125663404	0.0949456778460085
1408	FBtr0072631	-0.940660486582033	0.0950131587826439
1409	FBtr0080180	-0.940658118612183	0.0950806397192793
1410	FBtr0340032	-0.940490095360184	0.0951481206559147
1411	FBtr0076673	-0.940414860685987	0.0952156015925501
1412	FBtr0081634	-0.940299472325403	0.0952830825291855
1413	FBtr0309064	-0.939985109954168	0.0953505634658209
1414	FBtr0084293	-0.939032605824282	0.0954180444024563
1415	FBtr0075441	-0.938826633476454	0.0954855253390917
1416	FBtr0088268	-0.9388114811887	0.0955530062757271
1417	FBtr0081327	-0.938433382320298	0.0956204872123625
1418	FBtr0075134	-0.938377497850883	0.0956879681489979
1419	FBtr0087122	-0.937700508754254	0.0957554490856333
1420	FBtr0075207	-0.93739444339307	0.0958229300222687
1421	FBtr0075665	-0.937173539648096	0.0958904109589041
1422	FBtr0072012	-0.936913846479721	0.0959578918955395
1423	FBtr0299912	-0.936910953710409	0.0960253728321749
1424	FBtr0343301	-0.936718571933319	0.0960928537688103
1425	FBtr0087675	-0.934053483626532	0.0961603347054457
1426	FBtr0087287	-0.93403262904025	0.0962278156420811
1427	FBtr0071169	-0.93361409838803	0.0962952965787165
1428	FBtr0076855	-0.93262469094018	0.0963627775153519
1429	FBtr0309297	-0.932476556588736	0.0964302584519873
1430	FBtr0088541	-0.931938365018677	0.0964977393886227
1431	FBtr0113567	-0.931826077339233	0.0965652203252581
1432	FBtr0083266	-0.931670526263747	0.0966327012618935
1433	FBtr0081244	-0.931072025934415	0.0967001821985289
1434	FBtr0346828	-0.930334249833356	0.0967676631351643
1435	FBtr0343718	-0.929718008398622	0.0968351440717997
1436	FBtr0299899	-0.928948942545435	0.0969026250084351
1437	FBtr0077381	-0.928051167753145	0.0969701059450705
1438	FBtr0079472	-0.927907866006163	0.0970375868817059
1439	FBtr0336849	-0.927642671393213	0.0971050678183413
1440	FBtr0081510	-0.927266650796953	0.0971725487549767
1441	FBtr0110882	-0.927171798522393	0.0972400296916121
1442	FBtr0112922	-0.925897029975431	0.0973075106282475
1443	FBtr0346080	-0.925500040847081	0.0973749915648829
1444	FBtr0307345	-0.925019612295239	0.0974424725015183
1445	FBtr0084606	-0.924858623884286	0.0975099534381537
1446	FBtr0079595	-0.923264938662429	0.0975774343747891
1447	FBtr0080382	-0.922277576094092	0.0976449153114245
1448	FBtr0087452	-0.922230615102087	0.0977123962480599
1449	FBtr0332218	-0.921948627535297	0.0977798771846953
1450	FBtr0075820	-0.921159080638476	0.0978473581213307
1451	FBtr0332987	-0.921114735320755	0.0979148390579661
1452	FBtr0332529	-0.920415905441464	0.0979823199946015
1453	FBtr0304109	-0.91989563501162	0.0980498009312369
1454	FBtr0083847	-0.91924292749041	0.0981172818678723
1455	FBtr0345508	-0.919232778987137	0.0981847628045077
1456	FBtr0332592	-0.919190271537171	0.0982522437411431
1457	FBtr0336455	-0.918628955765291	0.0983197246777785
1458	FBtr0072098	-0.918619624741814	0.0983872056144139
1459	FBtr0330644	-0.91855846540993	0.0984546865510493
1460	FBtr0082292	-0.918507652128946	0.0985221674876847
1461	FBtr0333874	-0.917820858952911	0.0985896484243201
1462	FBtr0086812	-0.91779503422011	0.0986571293609555
1463	FBtr0333180	-0.917581264503588	0.0987246102975909
1464	FBtr0300218	-0.917344417807235	0.0987920912342263
1465	FBtr0074814	-0.917290400068275	0.0988595721708617
1466	FBtr0073058	-0.915314707251697	0.0989270531074971
1467	FBtr0336803	-0.91508665645538	0.0989945340441325
1468	FBtr0333336	-0.914838594160735	0.0990620149807679
1469	FBtr0089579	-0.914350007683152	0.0991294959174033
1470	FBtr0085384	-0.914199635839712	0.0991969768540387
1471	FBtr0082888	-0.913983334185125	0.0992644577906741
1472	FBtr0112505	-0.913821969232576	0.0993319387273095
1473	FBtr0071599	-0.913818066037871	0.0993994196639449
1474	FBtr0300993	-0.912444807493126	0.0994669006005803
1475	FBtr0339508	-0.912411473191515	0.0995343815372157
1476	FBtr0083252	-0.912203656388351	0.0996018624738511
1477	FBtr0078005	-0.911789261612873	0.0996693434104865
1478	FBtr0079322	-0.911465860774777	0.0997368243471219
1479	FBtr0072426	-0.911105451390475	0.0998043052837573
1480	FBtr0309114	-0.911061030139076	0.0998717862203927
1481	FBtr0088872	-0.909366216682393	0.0999392671570281
1482	FBtr0299742	-0.909124663022963	0.100006748093664
1483	FBtr0331410	-0.90904947702044	0.100074229030299
1484	FBtr0329949	-0.908928220105047	0.100141709966934
1485	FBtr0071287	-0.9073170401675	0.10020919090357
1486	FBtr0071339	-0.905475503509394	0.100276671840205
1487	FBtr0077854	-0.905127008043969	0.100344152776841
1488	FBtr0071373	-0.90464827493079	0.100411633713476
1489	FBtr0305676	-0.904507355155379	0.100479114650111
1490	FBtr0073494	-0.903323389658179	0.100546595586747
1491	FBtr0344108	-0.903153514616964	0.100614076523382
1492	FBtr0081882	-0.902952989186637	0.100681557460018
1493	FBtr0334729	-0.90209908503192	0.100749038396653
1494	FBtr0299650	-0.901812680746036	0.100816519333288
1495	FBtr0334487	-0.901683600611037	0.100884000269924
1496	FBtr0085443	-0.900203920284911	0.100951481206559
1497	FBtr0301609	-0.900024641609252	0.101018962143195
1498	FBtr0088140	-0.899843853995328	0.10108644307983
1499	FBtr0331921	-0.899475705321957	0.101153924016465
1500	FBtr0078939	-0.897853515453074	0.101221404953101
1501	FBtr0299803	-0.897648915599747	0.101288885889736
1502	FBtr0299804	-0.897648915599747	0.101356366826372
1503	FBtr0071113	-0.897226273375486	0.101423847763007
1504	FBtr0072277	-0.896811557834726	0.101491328699642
1505	FBtr0083941	-0.896710548044488	0.101558809636278
1506	FBtr0073337	-0.896493231876494	0.101626290572913
1507	FBtr0083163	-0.896101071908636	0.101693771509549
1508	FBtr0309861	-0.896089220506711	0.101761252446184
1509	FBtr0303573	-0.895651106335081	0.101828733382819
1510	FBtr0074207	-0.895637741795267	0.101896214319455
1511	FBtr0332538	-0.895518043905012	0.10196369525609
1512	FBtr0070254	-0.894709726731426	0.102031176192726
1513	FBtr0340576	-0.893609696508393	0.102098657129361
1514	FBtr0113113	-0.893314675780234	0.102166138065996
1515	FBtr0071273	-0.892359107550163	0.102233619002632
1516	FBtr0309091	-0.892355989796994	0.102301099939267
1517	FBtr0333929	-0.891820748238162	0.102368580875903
1518	FBtr0087686	-0.891490748957153	0.102436061812538
1519	FBtr0075494	-0.891447764698967	0.102503542749173
1520	FBtr0343300	-0.890596070146241	0.102571023685809
1521	FBtr0339401	-0.890467016481632	0.102638504622444
1522	FBtr0346297	-0.889259650635021	0.10270598555908
1523	FBtr0333312	-0.888954282336617	0.102773466495715
1524	FBtr0343930	-0.888652955565086	0.10284094743235
1525	FBtr0333879	-0.888269957453786	0.102908428368986
1526	FBtr0077634	-0.888079306650026	0.102975909305621
1527	FBtr0080634	-0.887987609012116	0.103043390242257
1528	FBtr0303903	-0.887704159406782	0.103110871178892
1529	FBtr0305985	-0.887488229747519	0.103178352115527
1530	FBtr0335484	-0.887462807861847	0.103245833052163
1531	FBtr0344184	-0.886886490248983	0.103313313988798
1532	FBtr0078139	-0.886842487181147	0.103380794925434
1533	FBtr0100318	-0.886735929040134	0.103448275862069
1534	FBtr0082274	-0.886308271581373	0.103515756798704
1535	FBtr0114582	-0.886146631293534	0.10358323773534
1536	FBtr0303580	-0.885080522936702	0.103650718671975
1537	FBtr0074888	-0.884966003323964	0.103718199608611
1538	FBtr0086457	-0.884355091854484	0.103785680545246
1539	FBtr0080994	-0.883879315624296	0.103853161481881
1540	FBtr0331777	-0.883642720467267	0.103920642418517
1541	FBtr0082369	-0.883561266000349	0.103988123355152
1542	FBtr0070119	-0.883433458958114	0.104055604291788
1543	FBtr0305094	-0.883399254096804	0.104123085228423
1544	FBtr0088937	-0.882376140344901	0.104190566165058
1545	FBtr0330327	-0.882376140344901	0.104258047101694
1546	FBtr0345459	-0.882056386122328	0.104325528038329
1547	FBtr0346728	-0.882056386122328	0.104393008974965
1548	FBtr0309075	-0.88078304369633	0.1044604899116
1549	FBtr0088348	-0.880610549778451	0.104527970848235
1550	FBtr0346853	-0.880416464772431	0.104595451784871
1551	FBtr0345447	-0.880116611949541	0.104662932721506
1552	FBtr0114570	-0.880081281679461	0.104730413658142
1553	FBtr0334492	-0.878769004815079	0.104797894594777
1554	FBtr0086584	-0.878440710953483	0.104865375531412
1555	FBtr0331538	-0.878370724286614	0.104932856468048
1556	FBtr0074019	-0.878166195945534	0.105000337404683
1557	FBtr0077901	-0.877900620235789	0.105067818341319
1558	FBtr0339194	-0.877356423099668	0.105135299277954
1559	FBtr0084280	-0.877207307130814	0.105202780214589
1560	FBtr0114581	-0.87656426514187	0.105270261151225
1561	FBtr0310674	-0.875283577389819	0.10533774208786
1562	FBtr0087813	-0.875225214214847	0.105405223024496
1563	FBtr0086892	-0.87510306023985	0.105472703961131
1564	FBtr0100050	-0.874948107577584	0.105540184897766
1565	FBtr0334122	-0.874948107577584	0.105607665834402
1566	FBtr0334128	-0.874948107577584	0.105675146771037
1567	FBtr0076599	-0.874372568773819	0.105742627707673
1568	FBtr0112413	-0.874336309600674	0.105810108644308
1569	FBtr0346149	-0.874080510080346	0.105877589580943
1570	FBtr0307371	-0.874074031091293	0.105945070517579
1571	FBtr0083644	-0.873893770523182	0.106012551454214
1572	FBtr0074466	-0.873647119928481	0.10608003239085
1573	FBtr0086335	-0.87350792349034	0.106147513327485
1574	FBtr0085619	-0.873160735733671	0.10621499426412
1575	FBtr0085621	-0.873160735733671	0.106282475200756
1576	FBtr0100361	-0.872543991265144	0.106349956137391
1577	FBtr0345700	-0.872373013692915	0.106417437074027
1578	FBtr0112445	-0.872109505000604	0.106484918010662
1579	FBtr0345586	-0.871412827308642	0.106552398947297
1580	FBtr0339594	-0.870936772576801	0.106619879883933
1581	FBtr0079001	-0.87029001122528	0.106687360820568
1582	FBtr0080959	-0.870254359842305	0.106754841757204
1583	FBtr0089680	-0.870089641042563	0.106822322693839
1584	FBtr0308085	-0.870069353822841	0.106889803630474
1585	FBtr0081102	-0.869796010232429	0.10695728456711
1586	FBtr0299687	-0.869796010232429	0.107024765503745
1587	FBtr0073709	-0.869712846623259	0.107092246440381
1588	FBtr0078500	-0.86945413476416	0.107159727377016
1589	FBtr0074748	-0.869305489559815	0.107227208313651
1590	FBtr0343043	-0.869019425867042	0.107294689250287
1591	FBtr0070778	-0.86873942220652	0.107362170186922
1592	FBtr0299519	-0.86867125236742	0.107429651123558
1593	FBtr0071367	-0.868325700160898	0.107497132060193
1594	FBtr0078117	-0.868191778986156	0.107564612996828
1595	FBtr0082405	-0.868135649002741	0.107632093933464
1596	FBtr0306855	-0.867940830043103	0.107699574870099
1597	FBtr0302780	-0.867852619204614	0.107767055806735
1598	FBtr0084594	-0.867770206442924	0.10783453674337
1599	FBtr0301908	-0.86707731317802	0.107902017680005
1600	FBtr0334559	-0.866150060892079	0.107969498616641
1601	FBtr0089376	-0.865580299022712	0.108036979553276
1602	FBtr0334969	-0.865041066046202	0.108104460489912
1603	FBtr0076677	-0.864329450692602	0.108171941426547
1604	FBtr0113379	-0.864310678937482	0.108239422363182
1605	FBtr0087511	-0.864203725597462	0.108306903299818
1606	FBtr0089097	-0.863921682629993	0.108374384236453
1607	FBtr0083056	-0.863781389448394	0.108441865173089
1608	FBtr0074767	-0.862702843982864	0.108509346109724
1609	FBtr0100291	-0.862702843982864	0.108576827046359
1610	FBtr0089407	-0.862458109533024	0.108644307982995
1611	FBtr0073940	-0.862443749079838	0.10871178891963
1612	FBtr0073396	-0.862310559794434	0.108779269856266
1613	FBtr0332530	-0.862151636385744	0.108846750792901
1614	FBtr0347194	-0.861945591022791	0.108914231729536
1615	FBtr0343552	-0.861515774587654	0.108981712666172
1616	FBtr0074329	-0.861441367459619	0.109049193602807
1617	FBtr0075895	-0.861140143394761	0.109116674539443
1618	FBtr0308837	-0.86093232181126	0.109184155476078
1619	FBtr0086684	-0.859729190909814	0.109251636412713
1620	FBtr0299977	-0.859622358070533	0.109319117349349
1621	FBtr0083326	-0.859417276506849	0.109386598285984
1622	FBtr0088182	-0.859121636187791	0.10945407922262
1623	FBtr0082908	-0.858850485589602	0.109521560159255
1624	FBtr0074481	-0.858119176781004	0.10958904109589
1625	FBtr0084012	-0.857590729833995	0.109656522032526
1626	FBtr0334038	-0.857000274943891	0.109724002969161
1627	FBtr0079226	-0.855573328749332	0.109791483905797
1628	FBtr0089574	-0.855230651961345	0.109858964842432
1629	FBtr0344854	-0.854885595254355	0.109926445779067
1630	FBtr0072410	-0.854884613373694	0.109993926715703
1631	FBtr0305291	-0.854874064182411	0.110061407652338
1632	FBtr0081049	-0.854558407396664	0.110128888588974
1633	FBtr0346428	-0.854436450163572	0.110196369525609
1634	FBtr0085694	-0.854083392953159	0.110263850462244
1635	FBtr0330290	-0.854083392953159	0.11033133139888
1636	FBtr0079919	-0.853999147201491	0.110398812335515
1637	FBtr0072634	-0.85333034247809	0.110466293272151
1638	FBtr0087408	-0.852854848001256	0.110533774208786
1639	FBtr0076383	-0.851925007336331	0.110601255145421
1640	FBtr0344980	-0.851767531782125	0.110668736082057
1641	FBtr0070957	-0.851153972727087	0.110736217018692
1642	FBtr0084435	-0.851152721523312	0.110803697955328
1643	FBtr0088912	-0.850975325060573	0.110871178891963
1644	FBtr0334842	-0.850871966286169	0.110938659828598
1645	FBtr0070136	-0.849946010506983	0.111006140765234
1646	FBtr0301948	-0.849788065122136	0.111073621701869
1647	FBtr0340709	-0.849118944914893	0.111141102638505
1648	FBtr0342673	-0.849099191852466	0.11120858357514
1649	FBtr0343049	-0.848676214934148	0.111276064511775
1650	FBtr0344913	-0.847863532553894	0.111343545448411
1651	FBtr0330665	-0.847838240228547	0.111411026385046
1652	FBtr0302494	-0.847212006669648	0.111478507321682
1653	FBtr0086916	-0.847113628460458	0.111545988258317
1654	FBtr0329993	-0.847113628460458	0.111613469194952
1655	FBtr0073496	-0.847026856024874	0.111680950131588
1656	FBtr0335513	-0.846356401004476	0.111748431068223
1657	FBtr0077221	-0.846089460299929	0.111815912004859
1658	FBtr0084704	-0.84563042772927	0.111883392941494
1659	FBtr0336620	-0.844445218283592	0.111950873878129
1660	FBtr0335011	-0.844382551406566	0.112018354814765
1661	FBtr0333528	-0.84385089615892	0.1120858357514
1662	FBtr0100485	-0.843601070643837	0.112153316688036
1663	FBtr0310619	-0.842929978093028	0.112220797624671
1664	FBtr0077544	-0.842717623835957	0.112288278561306
1665	FBtr0344791	-0.841296209352623	0.112355759497942
1666	FBtr0301020	-0.84128369507608	0.112423240434577
1667	FBtr0302972	-0.841169020477333	0.112490721371213
1668	FBtr0302847	-0.841077919934472	0.112558202307848
1669	FBtr0071692	-0.840791284989837	0.112625683244483
1670	FBtr0084659	-0.840530158308673	0.112693164181119
1671	FBtr0303343	-0.840452158244851	0.112760645117754
1672	FBtr0073965	-0.840284027199807	0.11282812605439
1673	FBtr0345029	-0.840069793497007	0.112895606991025
1674	FBtr0073163	-0.839351229664186	0.11296308792766
1675	FBtr0076948	-0.838320920254005	0.113030568864296
1676	FBtr0070609	-0.838228794191497	0.113098049800931
1677	FBtr0087667	-0.838059254231018	0.113165530737567
1678	FBtr0080720	-0.837747244737162	0.113233011674202
1679	FBtr0342744	-0.837385759949107	0.113300492610837
1680	FBtr0078122	-0.83705502660085	0.113367973547473
1681	FBtr0071663	-0.836602662181663	0.113435454484108
1682	FBtr0088307	-0.835540342985393	0.113502935420744
1683	FBtr0334069	-0.835454620164588	0.113570416357379
1684	FBtr0082291	-0.835281532652138	0.113637897294014
1685	FBtr0336649	-0.834786527848201	0.11370537823065
1686	FBtr0074150	-0.834697596240842	0.113772859167285
1687	FBtr0086203	-0.834305228927545	0.113840340103921
1688	FBtr0072304	-0.833755887215794	0.113907821040556
1689	FBtr0072235	-0.833575091341332	0.113975301977191
1690	FBtr0340474	-0.833261805497188	0.114042782913827
1691	FBtr0273303	-0.832969910638678	0.114110263850462
1692	FBtr0085798	-0.832795123650151	0.114177744787098
1693	FBtr0074848	-0.832356335964651	0.114245225723733
1694	FBtr0329857	-0.831700335936979	0.114312706660368
1695	FBtr0329859	-0.831700335936979	0.114380187597004
1696	FBtr0087477	-0.831699342062857	0.114447668533639
1697	FBtr0080242	-0.831678403565096	0.114515149470275
1698	FBtr0112563	-0.831344444960715	0.11458263040691
1699	FBtr0073490	-0.831207041539809	0.114650111343545
1700	FBtr0110879	-0.830717482628516	0.114717592280181
1701	FBtr0308229	-0.830568281273438	0.114785073216816
1702	FBtr0077431	-0.830499353703243	0.114852554153452
1703	FBtr0300239	-0.82908337299585	0.114920035090087
1704	FBtr0076350	-0.82908337299585	0.114987516026722
1705	FBtr0085360	-0.829074364817568	0.115054996963358
1706	FBtr0304959	-0.828973930823137	0.115122477899993
1707	FBtr0306007	-0.828808813524368	0.115189958836629
1708	FBtr0081511	-0.827767319373038	0.115257439773264
1709	FBtr0331389	-0.827501932573789	0.115324920709899
1710	FBtr0333776	-0.827416387067368	0.115392401646535
1711	FBtr0339768	-0.826770458470034	0.11545988258317
1712	FBtr0336835	-0.8264986696585	0.115527363519806
1713	FBtr0330626	-0.826389991350962	0.115594844456441
1714	FBtr0303822	-0.826314870331541	0.115662325393076
1715	FBtr0331173	-0.826009745616488	0.115729806329712
1716	FBtr0072593	-0.825162871886486	0.115797287266347
1717	FBtr0072487	-0.824851799838769	0.115864768202983
1718	FBtr0076714	-0.824603219391162	0.115932249139618
1719	FBtr0331769	-0.824524633897994	0.115999730076253
1720	FBtr0330143	-0.823633458953801	0.116067211012889
1721	FBtr0074325	-0.823306678074262	0.116134691949524
1722	FBtr0072379	-0.823065894707554	0.11620217288616
1723	FBtr0300178	-0.822763160917159	0.116269653822795
1724	FBtr0300489	-0.822682070216943	0.11633713475943
1725	FBtr0100631	-0.822206077356356	0.116404615696066
1726	FBtr0310308	-0.821972309523566	0.116472096632701
1727	FBtr0088606	-0.821853448852847	0.116539577569337
1728	FBtr0273416	-0.82164245051414	0.116607058505972
1729	FBtr0085049	-0.821425675026713	0.116674539442607
1730	FBtr0321291	-0.821333007638614	0.116742020379243
1731	FBtr0088864	-0.821065065547751	0.116809501315878
1732	FBtr0070147	-0.820876072194215	0.116876982252514
1733	FBtr0082353	-0.820663976468026	0.116944463189149
1734	FBtr0078054	-0.82019926066749	0.117011944125784
1735	FBtr0330670	-0.820184453128348	0.11707942506242
1736	FBtr0346155	-0.819306677269683	0.117146905999055
1737	FBtr0333250	-0.81916518519577	0.117214386935691
1738	FBtr0303898	-0.819101776215946	0.117281867872326
1739	FBtr0073653	-0.818867719279076	0.117349348808961
1740	FBtr0073171	-0.818775081217282	0.117416829745597
1741	FBtr0340417	-0.818654924000749	0.117484310682232
1742	FBtr0083275	-0.817470622687013	0.117551791618868
1743	FBtr0333850	-0.817261339947595	0.117619272555503
1744	FBtr0087891	-0.817137428422321	0.117686753492138
1745	FBtr0083120	-0.816651671824463	0.117754234428774
1746	FBtr0071078	-0.816641830519253	0.117821715365409
1747	FBtr0273307	-0.816376939065719	0.117889196302045
1748	FBtr0080287	-0.815854843652435	0.11795667723868
1749	FBtr0074658	-0.815517600511785	0.118024158175315
1750	FBtr0302119	-0.814800419018339	0.118091639111951
1751	FBtr0299832	-0.814073112340204	0.118159120048586
1752	FBtr0083647	-0.812967007241419	0.118226600985222
1753	FBtr0339969	-0.812595175017748	0.118294081921857
1754	FBtr0304732	-0.812241813388483	0.118361562858492
1755	FBtr0343262	-0.812189808611873	0.118429043795128
1756	FBtr0345575	-0.811988281769838	0.118496524731763
1757	FBtr0345449	-0.811196450552763	0.118564005668399
1758	FBtr0081865	-0.811053951482768	0.118631486605034
1759	FBtr0077132	-0.810937625000666	0.118698967541669
1760	FBtr0310543	-0.810840476597114	0.118766448478305
1761	FBtr0085502	-0.810365577994022	0.11883392941494
1762	FBtr0112636	-0.80970652762695	0.118901410351576
1763	FBtr0071963	-0.809319080882083	0.118968891288211
1764	FBtr0305059	-0.808884914979904	0.119036372224846
1765	FBtr0075379	-0.808878484762716	0.119103853161482
1766	FBtr0114594	-0.808650650100424	0.119171334098117
1767	FBtr0345689	-0.808377792909815	0.119238815034753
1768	FBtr0310080	-0.808277640302618	0.119306295971388
1769	FBtr0072608	-0.808056560748619	0.119373776908023
1770	FBtr0082483	-0.807847380504227	0.119441257844659
1771	FBtr0308337	-0.80776167210868	0.119508738781294
1772	FBtr0071251	-0.807670120137255	0.11957621971793
1773	FBtr0087379	-0.806687118861321	0.119643700654565
1774	FBtr0078096	-0.80606309972142	0.1197111815912
1775	FBtr0340656	-0.806040207580046	0.119778662527836
1776	FBtr0077514	-0.805858822242993	0.119846143464471
1777	FBtr0332579	-0.805638309470515	0.119913624401107
1778	FBtr0336650	-0.805525357813701	0.119981105337742
1779	FBtr0074841	-0.805353744627954	0.120048586274377
1780	FBtr0343031	-0.804145756282637	0.120116067211013
1781	FBtr0339462	-0.804078320552825	0.120183548147648
1782	FBtr0073379	-0.803760819702145	0.120251029084284
1783	FBtr0301562	-0.803654029704297	0.120318510020919
1784	FBtr0333873	-0.803449861042719	0.120385990957554
1785	FBtr0081624	-0.803017707137738	0.12045347189419
1786	FBtr0302398	-0.803017707137738	0.120520952830825
1787	FBtr0079327	-0.802465165380781	0.120588433767461
1788	FBtr0301596	-0.801515325221909	0.120655914704096
1789	FBtr0331938	-0.80103238996544	0.120723395640731
1790	FBtr0273233	-0.800569902031397	0.120790876577367
1791	FBtr0332067	-0.800345812887181	0.120858357514002
1792	FBtr0083641	-0.800006762851204	0.120925838450638
1793	FBtr0301379	-0.799278399601523	0.120993319387273
1794	FBtr0087576	-0.799210419411849	0.121060800323908
1795	FBtr0305998	-0.799141540884117	0.121128281260544
1796	FBtr0111011	-0.797860805454055	0.121195762197179
1797	FBtr0075771	-0.797715823629882	0.121263243133815
1798	FBtr0085581	-0.797568670013842	0.12133072407045
1799	FBtr0075022	-0.79744521446781	0.121398205007085
1800	FBtr0088393	-0.797303972670249	0.121465685943721
1801	FBtr0082490	-0.796994027541185	0.121533166880356
1802	FBtr0308822	-0.796386674890618	0.121600647816992
1803	FBtr0073386	-0.79546114230096	0.121668128753627
1804	FBtr0087631	-0.795368468039226	0.121735609690262
1805	FBtr0332942	-0.79522278056745	0.121803090626898
1806	FBtr0333172	-0.794636500276321	0.121870571563533
1807	FBtr0334549	-0.794508149182315	0.121938052500169
1808	FBtr0340302	-0.794386022708673	0.122005533436804
1809	FBtr0339720	-0.793444347477337	0.12207301437344
1810	FBtr0339958	-0.793439484777091	0.122140495310075
1811	FBtr0088662	-0.793426922554702	0.12220797624671
1812	FBtr0309035	-0.793044000870743	0.122275457183346
1813	FBtr0076320	-0.79294372011248	0.122342938119981
1814	FBtr0072392	-0.79290631204305	0.122410419056617
1815	FBtr0072393	-0.792578589484054	0.122477899993252
1816	FBtr0075186	-0.792193312632821	0.122545380929887
1817	FBtr0308630	-0.791263769623071	0.122612861866523
1818	FBtr0089983	-0.791213741246745	0.122680342803158
1819	FBtr0339790	-0.790368913979024	0.122747823739794
1820	FBtr0070680	-0.790246022338686	0.122815304676429
1821	FBtr0080387	-0.790235376522766	0.122882785613064
1822	FBtr0100033	-0.790215197419375	0.1229502665497
1823	FBtr0080912	-0.789876076758122	0.123017747486335
1824	FBtr0273278	-0.78951450535779	0.123085228422971
1825	FBtr0340059	-0.788465892065449	0.123152709359606
1826	FBtr0310566	-0.787947402106759	0.123220190296241
1827	FBtr0088039	-0.787587684938368	0.123287671232877
1828	FBtr0339521	-0.787189668046821	0.123355152169512
1829	FBtr0344408	-0.787014822169146	0.123422633106148
1830	FBtr0308230	-0.786730478978572	0.123490114042783
1831	FBtr0085070	-0.786291002141045	0.123557594979418
1832	FBtr0306819	-0.786014705080356	0.123625075916054
1833	FBtr0306101	-0.785756492867292	0.123692556852689
1834	FBtr0112464	-0.785706048992333	0.123760037789325
1835	FBtr0088344	-0.785234052657237	0.12382751872596
1836	FBtr0333303	-0.784983295541305	0.123894999662595
1837	FBtr0085534	-0.784972088025392	0.123962480599231
1838	FBtr0089996	-0.784893189681149	0.124029961535866
1839	FBtr0299514	-0.784862716076452	0.124097442472502
1840	FBtr0100398	-0.784545097618522	0.124164923409137
1841	FBtr0299958	-0.784301454299056	0.124232404345772
1842	FBtr0074631	-0.784076393159814	0.124299885282408
1843	FBtr0086886	-0.783670250017064	0.124367366219043
1844	FBtr0083562	-0.783218556983281	0.124434847155679
1845	FBtr0070676	-0.782766240475566	0.124502328092314
1846	FBtr0344113	-0.78270658879432	0.124569809028949
1847	FBtr0333578	-0.782660602437168	0.124637289965585
1848	FBtr0086663	-0.781622721661503	0.12470477090222
1849	FBtr0076671	-0.781173135499593	0.124772251838856
1850	FBtr0073172	-0.780684527786042	0.124839732775491
1851	FBtr0310558	-0.780262309797829	0.124907213712126
1852	FBtr0302453	-0.780251040518436	0.124974694648762
1853	FBtr0082766	-0.780228136981756	0.125042175585397
1854	FBtr0089990	-0.780197902266584	0.125109656522033
1855	FBtr0079442	-0.779955654139626	0.125177137458668
1856	FBtr0100860	-0.778817114250402	0.125244618395303
1857	FBtr0081519	-0.77876588275031	0.125312099331939
1858	FBtr0339763	-0.778423687308519	0.125379580268574
1859	FBtr0334533	-0.777926905631279	0.12544706120521
1860	FBtr0334096	-0.777679087338377	0.125514542141845
1861	FBtr0076849	-0.777126318525795	0.12558202307848
1862	FBtr0336886	-0.776781767953143	0.125649504015116
1863	FBtr0077988	-0.77661555699991	0.125716984951751
1864	FBtr0070497	-0.775824165693889	0.125784465888387
1865	FBtr0080895	-0.775473351945846	0.125851946825022
1866	FBtr0079835	-0.774976803692008	0.125919427761657
1867	FBtr0334843	-0.774009422836609	0.125986908698293
1868	FBtr0079597	-0.773096538428782	0.126054389634928
1869	FBtr0329935	-0.773096538428782	0.126121870571564
1870	FBtr0345335	-0.772552469662102	0.126189351508199
1871	FBtr0075303	-0.772494836079686	0.126256832444834
1872	FBtr0077721	-0.772382424990502	0.12632431338147
1873	FBtr0331218	-0.772271372359574	0.126391794318105
1874	FBtr0082456	-0.772079652294625	0.126459275254741
1875	FBtr0333894	-0.772021168274014	0.126526756191376
1876	FBtr0343125	-0.771899959138107	0.126594237128011
1877	FBtr0083711	-0.771536451987934	0.126661718064647
1878	FBtr0079570	-0.771152224065789	0.126729199001282
1879	FBtr0085766	-0.770803110811154	0.126796679937918
1880	FBtr0075356	-0.770731055016793	0.126864160874553
1881	FBtr0080699	-0.770394875672021	0.126931641811188
1882	FBtr0072731	-0.770376148316789	0.126999122747824
1883	FBtr0071848	-0.770367830233924	0.127066603684459
1884	FBtr0303280	-0.770259949834835	0.127134084621095
1885	FBtr0084221	-0.770159403995103	0.12720156555773
1886	FBtr0299656	-0.769641172968364	0.127269046494365
1887	FBtr0082817	-0.769618255661577	0.127336527431001
1888	FBtr0086706	-0.769431294858793	0.127404008367636
1889	FBtr0078218	-0.769194201348569	0.127471489304272
1890	FBtr0084931	-0.768852720553357	0.127538970240907
1891	FBtr0339699	-0.768851752443002	0.127606451177542
1892	FBtr0080191	-0.768808742921934	0.127673932114178
1893	FBtr0083679	-0.768673397569775	0.127741413050813
1894	FBtr0071681	-0.768544760587199	0.127808893987449
1895	FBtr0299991	-0.768544760587199	0.127876374924084
1896	FBtr0299993	-0.768544760587199	0.127943855860719
1897	FBtr0334145	-0.768262797168808	0.128011336797355
1898	FBtr0339719	-0.768062940577231	0.12807881773399
1899	FBtr0332641	-0.76687672910233	0.128146298670626
1900	FBtr0336885	-0.766238352825365	0.128213779607261
1901	FBtr0075151	-0.766180760884183	0.128281260543896
1902	FBtr0075484	-0.765483762332581	0.128348741480532
1903	FBtr0339672	-0.765384072691638	0.128416222417167
1904	FBtr0303757	-0.765264413690048	0.128483703353803
1905	FBtr0344828	-0.764916829817303	0.128551184290438
1906	FBtr0088438	-0.764723963727775	0.128618665227073
1907	FBtr0346928	-0.764549285044146	0.128686146163709
1908	FBtr0345480	-0.764504042255643	0.128753627100344
1909	FBtr0087173	-0.764225198215024	0.12882110803698
1910	FBtr0080310	-0.764184254246705	0.128888588973615
1911	FBtr0299579	-0.764162295329001	0.12895606991025
1912	FBtr0343380	-0.76410406011989	0.129023550846886
1913	FBtr0301236	-0.763954946646369	0.129091031783521
1914	FBtr0074138	-0.763346628035004	0.129158512720157
1915	FBtr0073868	-0.762529302414681	0.129225993656792
1916	FBtr0113164	-0.762017095853025	0.129293474593427
1917	FBtr0343828	-0.761931737198634	0.129360955530063
1918	FBtr0074214	-0.761327056696066	0.129428436466698
1919	FBtr0083682	-0.760864616129778	0.129495917403334
1920	FBtr0080897	-0.76083695477633	0.129563398339969
1921	FBtr0113282	-0.760787441482265	0.129630879276604
1922	FBtr0333454	-0.760627264048812	0.12969836021324
1923	FBtr0339147	-0.760600773150296	0.129765841149875
1924	FBtr0347115	-0.760225345022943	0.129833322086511
1925	FBtr0334972	-0.759548382332397	0.129900803023146
1926	FBtr0073215	-0.7587705551444	0.129968283959781
1927	FBtr0071865	-0.758681726948785	0.130035764896417
1928	FBtr0082453	-0.758221864794933	0.130103245833052
1929	FBtr0089628	-0.75801881975439	0.130170726769688
1930	FBtr0081832	-0.757959590288269	0.130238207706323
1931	FBtr0082319	-0.757114951982692	0.130305688642958
1932	FBtr0085775	-0.75687374409578	0.130373169579594
1933	FBtr0345283	-0.756598226915196	0.130440650516229
1934	FBtr0344663	-0.756499396375645	0.130508131452865
1935	FBtr0308093	-0.75648733540173	0.1305756123895
1936	FBtr0081599	-0.755468696659752	0.130643093326135
1937	FBtr0345620	-0.755338416797573	0.130710574262771
1938	FBtr0332376	-0.754309171795605	0.130778055199406
1939	FBtr0112861	-0.753969464517475	0.130845536136042
1940	FBtr0346594	-0.753875781508032	0.130913017072677
1941	FBtr0339256	-0.753487076303317	0.130980498009312
1942	FBtr0100864	-0.753244371211843	0.131047978945948
1943	FBtr0339528	-0.753218016923072	0.131115459882583
1944	FBtr0343753	-0.75294460679751	0.131182940819219
1945	FBtr0081334	-0.752207373269737	0.131250421755854
1946	FBtr0084656	-0.751562706923763	0.131317902692489
1947	FBtr0088133	-0.751279243740861	0.131385383629125
1948	FBtr0085149	-0.750800471702481	0.13145286456576
1949	FBtr0079874	-0.750668357737314	0.131520345502396
1950	FBtr0301797	-0.750445413852172	0.131587826439031
1951	FBtr0305966	-0.750403480378984	0.131655307375666
1952	FBtr0300000	-0.750303102387159	0.131722788312302
1953	FBtr0072887	-0.750208220621385	0.131790269248937
1954	FBtr0330187	-0.750208220621385	0.131857750185573
1955	FBtr0089715	-0.750012955913167	0.131925231122208
1956	FBtr0085774	-0.749808434649104	0.131992712058843
1957	FBtr0344608	-0.749721814112313	0.132060192995479
1958	FBtr0113347	-0.749716668222094	0.132127673932114
1959	FBtr0087433	-0.749526553192126	0.13219515486875
1960	FBtr0072594	-0.748449744617104	0.132262635805385
1961	FBtr0304850	-0.748335933585306	0.13233011674202
1962	FBtr0084357	-0.747985847171395	0.132397597678656
1963	FBtr0330256	-0.747600288956196	0.132465078615291
1964	FBtr0077062	-0.746961186285311	0.132532559551927
1965	FBtr0077608	-0.746829787178759	0.132600040488562
1966	FBtr0300886	-0.746276450408886	0.132667521425197
1967	FBtr0306695	-0.745990924275487	0.132735002361833
1968	FBtr0345122	-0.745923185301776	0.132802483298468
1969	FBtr0309965	-0.744721445554467	0.132869964235104
1970	FBtr0113139	-0.744372330268909	0.132937445171739
1971	FBtr0072681	-0.744066014057817	0.133004926108374
1972	FBtr0347054	-0.743388307326657	0.13307240704501
1973	FBtr0346825	-0.743380732760456	0.133139887981645
1974	FBtr0073691	-0.743278646563287	0.133207368918281
1975	FBtr0343051	-0.743239200653827	0.133274849854916
1976	FBtr0304689	-0.742678328919831	0.133342330791551
1977	FBtr0332294	-0.742224228816167	0.133409811728187
1978	FBtr0309219	-0.74207020138759	0.133477292664822
1979	FBtr0084340	-0.741868577570034	0.133544773601458
1980	FBtr0085776	-0.741732855158764	0.133612254538093
1981	FBtr0082588	-0.741638198949807	0.133679735474728
1982	FBtr0070624	-0.741528978493595	0.133747216411364
1983	FBtr0113569	-0.740884364573765	0.133814697347999
1984	FBtr0336616	-0.74032535851986	0.133882178284635
1985	FBtr0084853	-0.739910119737344	0.13394965922127
1986	FBtr0113018	-0.739767362990223	0.134017140157905
1987	FBtr0071890	-0.739164283840832	0.134084621094541
1988	FBtr0088373	-0.738714487752897	0.134152102031176
1989	FBtr0345688	-0.738108468607152	0.134219582967812
1990	FBtr0334550	-0.737638902038736	0.134287063904447
1991	FBtr0304674	-0.737260303860683	0.134354544841082
1992	FBtr0085624	-0.736969118213816	0.134422025777718
1993	FBtr0087522	-0.736954210575672	0.134489506714353
1994	FBtr0076498	-0.736841995548018	0.134556987650989
1995	FBtr0307060	-0.736232802964041	0.134624468587624
1996	FBtr0331814	-0.736106840201044	0.134691949524259
1997	FBtr0344863	-0.735959814783567	0.134759430460895
1998	FBtr0080576	-0.735662564800343	0.13482691139753
1999	FBtr0076885	-0.735617655876529	0.134894392334166
[truncated: 12,820 more rows]
