# Supplementary material for: miRNA-mediated gene silencing in Drosophila larval development involves GW182-dependent and independent mechanisms
Source: EMBO J. 2024 Sep 25;43(23):19. doi: 10.1038/s44318-024-00249-4 (PMC11612316; doi:10.1038/s44318-024-00249-4)
Supplement: Supplementary file 6 — Source data Fig. 5 [file 44318_2024_249_MOESM6_ESM.zip › Figure 5/5A/SourceData_Figure5A_miR14_target.csv]

	TranscriptID	Log2FoldChange	Number
1	FBtr0075463	-4.37471552845474	0.00109649122807018
2	FBtr0084026	-3.47126823207617	0.00219298245614035
3	FBtr0075432	-3.38895033665298	0.00328947368421053
4	FBtr0084106	-3.3478341716612	0.0043859649122807
5	FBtr0077024	-3.14797020920357	0.00548245614035088
6	FBtr0073333	-3.02024238372816	0.00657894736842105
7	FBtr0083467	-2.93781520786164	0.00767543859649123
8	FBtr0081693	-2.92443643670893	0.0087719298245614
9	FBtr0086301	-2.73659347881195	0.00986842105263158
10	FBtr0113213	-2.71368184713696	0.0109649122807018
11	FBtr0299610	-2.42003349285142	0.0120614035087719
12	FBtr0078841	-2.39606661577725	0.0131578947368421
13	FBtr0306901	-2.39275471782927	0.0142543859649123
14	FBtr0083321	-2.22462008600756	0.0153508771929825
15	FBtr0075154	-2.20999165342407	0.0164473684210526
16	FBtr0082737	-2.14831282215759	0.0175438596491228
17	FBtr0086652	-2.037498808161	0.018640350877193
18	FBtr0084703	-2.00286147429875	0.0197368421052632
19	FBtr0075370	-1.99164516683449	0.0208333333333333
20	FBtr0084634	-1.94267451985994	0.0219298245614035
21	FBtr0088108	-1.79202986080566	0.0230263157894737
22	FBtr0072639	-1.67907158362795	0.0241228070175439
23	FBtr0078434	-1.64855030224491	0.025219298245614
24	FBtr0078163	-1.62164076259982	0.0263157894736842
25	FBtr0074610	-1.46529647880478	0.0274122807017544
26	FBtr0113176	-1.35539959299063	0.0285087719298246
27	FBtr0076553	-1.28387368571775	0.0296052631578947
28	FBtr0333927	-1.26965148041702	0.0307017543859649
29	FBtr0072237	-1.26039889992167	0.0317982456140351
30	FBtr0335403	-1.19957283911111	0.0328947368421053
31	FBtr0088188	-1.19609888343996	0.0339912280701754
32	FBtr0087922	-1.18887649413123	0.0350877192982456
33	FBtr0333207	-1.18692517068721	0.0361842105263158
34	FBtr0081572	-1.18657423737052	0.037280701754386
35	FBtr0332996	-1.1640678751925	0.0383771929824561
36	FBtr0086558	-1.12486722686756	0.0394736842105263
37	FBtr0084114	-1.11968741752786	0.0405701754385965
38	FBtr0085991	-1.11853470375769	0.0416666666666667
39	FBtr0076636	-1.11320576368639	0.0427631578947368
40	FBtr0073939	-1.11204658057503	0.043859649122807
41	FBtr0308064	-1.10822477153184	0.0449561403508772
42	FBtr0345672	-1.08827777050732	0.0460526315789474
43	FBtr0079800	-1.06370491376656	0.0471491228070175
44	FBtr0074071	-1.05597337329711	0.0482456140350877
45	FBtr0309960	-1.05527673718056	0.0493421052631579
46	FBtr0343243	-1.04894866971659	0.0504385964912281
47	FBtr0080418	-1.04340818810475	0.0515350877192982
48	FBtr0075126	-1.04271240034915	0.0526315789473684
49	FBtr0086139	-1.03093361698268	0.0537280701754386
50	FBtr0088252	-1.00788027140273	0.0548245614035088
51	FBtr0333322	-0.986071179909033	0.0559210526315789
52	FBtr0345983	-0.979443465496586	0.0570175438596491
53	FBtr0333178	-0.965889649201931	0.0581140350877193
54	FBtr0346264	-0.958120240825468	0.0592105263157895
55	FBtr0091678	-0.952513608373393	0.0603070175438596
56	FBtr0073323	-0.951425777266412	0.0614035087719298
57	FBtr0333368	-0.944503582501413	0.0625
58	FBtr0084692	-0.9319999935059	0.0635964912280702
59	FBtr0078204	-0.919251092208335	0.0646929824561404
60	FBtr0334496	-0.9122428851479	0.0657894736842105
61	FBtr0346548	-0.904279437592114	0.0668859649122807
62	FBtr0076080	-0.88323740772235	0.0679824561403509
63	FBtr0334964	-0.88041375953409	0.0690789473684211
64	FBtr0300956	-0.878452246306085	0.0701754385964912
65	FBtr0334891	-0.874856068927816	0.0712719298245614
66	FBtr0339234	-0.865209164837594	0.0723684210526316
67	FBtr0344096	-0.863186178604724	0.0734649122807018
68	FBtr0078063	-0.843772664744337	0.0745614035087719
69	FBtr0301436	-0.823633458953801	0.0756578947368421
70	FBtr0084780	-0.818612923335082	0.0767543859649123
71	FBtr0335506	-0.815462732754158	0.0778508771929825
72	FBtr0309056	-0.812531906950407	0.0789473684210526
73	FBtr0076199	-0.812426204861907	0.0800438596491228
74	FBtr0344333	-0.806465336951156	0.081140350877193
75	FBtr0304910	-0.795694944516662	0.0822368421052632
76	FBtr0089786	-0.786841094506942	0.0833333333333333
77	FBtr0301022	-0.785965730481139	0.0844298245614035
78	FBtr0081426	-0.781246388415375	0.0855263157894737
79	FBtr0088956	-0.778186523654609	0.0866228070175439
80	FBtr0289998	-0.777880026664029	0.087719298245614
81	FBtr0071463	-0.776411734159725	0.0888157894736842
82	FBtr0339193	-0.772130641962267	0.0899122807017544
83	FBtr0088503	-0.771167566388461	0.0910087719298246
84	FBtr0333799	-0.769387817927726	0.0921052631578947
85	FBtr0081843	-0.760840786257006	0.0932017543859649
86	FBtr0087315	-0.757997716621253	0.0942982456140351
87	FBtr0112412	-0.75286697091971	0.0953947368421053
88	FBtr0339652	-0.748505962464637	0.0964912280701754
89	FBtr0074487	-0.74671174131076	0.0975877192982456
90	FBtr0335269	-0.742337523904172	0.0986842105263158
91	FBtr0073394	-0.728623738545191	0.099780701754386
92	FBtr0073913	-0.727612121894335	0.100877192982456
93	FBtr0332936	-0.726021076144999	0.101973684210526
94	FBtr0333612	-0.722110373132507	0.103070175438596
95	FBtr0076918	-0.718539214856472	0.104166666666667
96	FBtr0086940	-0.706783197678824	0.105263157894737
97	FBtr0332484	-0.702341447024927	0.106359649122807
98	FBtr0080610	-0.697816957988165	0.107456140350877
99	FBtr0303454	-0.694967552900755	0.108552631578947
100	FBtr0081789	-0.689934847396943	0.109649122807018
101	FBtr0081541	-0.688486109822277	0.110745614035088
102	FBtr0337091	-0.686916134230409	0.111842105263158
103	FBtr0344425	-0.683940282485992	0.112938596491228
104	FBtr0071110	-0.675972708541508	0.114035087719298
105	FBtr0081016	-0.672497406132561	0.115131578947368
106	FBtr0071040	-0.671466804531436	0.116228070175439
107	FBtr0345678	-0.670001920082725	0.117324561403509
108	FBtr0070611	-0.666374233394785	0.118421052631579
109	FBtr0086142	-0.66579830934264	0.119517543859649
110	FBtr0083447	-0.663187272607511	0.120614035087719
111	FBtr0085892	-0.662160668073332	0.121710526315789
112	FBtr0091817	-0.662160668073332	0.12280701754386
113	FBtr0083984	-0.657594317120541	0.12390350877193
114	FBtr0344949	-0.649994651633647	0.125
115	FBtr0084577	-0.642906640769637	0.12609649122807
116	FBtr0071821	-0.641013021639365	0.12719298245614
117	FBtr0331503	-0.638889273489031	0.128289473684211
118	FBtr0070135	-0.635664271398585	0.129385964912281
119	FBtr0333162	-0.627679811650451	0.130482456140351
120	FBtr0306031	-0.626254726096812	0.131578947368421
121	FBtr0345457	-0.62502336117374	0.132675438596491
122	FBtr0300491	-0.623948316623909	0.133771929824561
123	FBtr0088558	-0.619755697417404	0.134868421052632
124	FBtr0331225	-0.616230727406667	0.135964912280702
125	FBtr0085831	-0.616035301492775	0.137061403508772
126	FBtr0345664	-0.613445405705244	0.138157894736842
127	FBtr0335135	-0.582750672467523	0.139254385964912
128	FBtr0086118	-0.573398108827833	0.140350877192982
129	FBtr0088227	-0.572778546513315	0.141447368421053
130	FBtr0081258	-0.569147660246526	0.142543859649123
131	FBtr0076427	-0.568829026815978	0.143640350877193
132	FBtr0079944	-0.567534956904749	0.144736842105263
133	FBtr0310006	-0.565527076538192	0.145833333333333
134	FBtr0299805	-0.562556385484497	0.146929824561404
135	FBtr0343348	-0.555323099895146	0.148026315789474
136	FBtr0085718	-0.551357267475585	0.149122807017544
137	FBtr0087871	-0.551083140133547	0.150219298245614
138	FBtr0078819	-0.545441804275416	0.151315789473684
139	FBtr0083656	-0.541215177584286	0.152412280701754
140	FBtr0072606	-0.540694434814922	0.153508771929825
141	FBtr0076687	-0.536984282606789	0.154605263157895
142	FBtr0075241	-0.523567387943946	0.155701754385965
143	FBtr0333677	-0.513910232018423	0.156798245614035
144	FBtr0084420	-0.51275537865684	0.157894736842105
145	FBtr0332132	-0.511721170726957	0.158991228070175
146	FBtr0089104	-0.511228596080144	0.160087719298246
147	FBtr0332667	-0.508380932678847	0.161184210526316
148	FBtr0303241	-0.507530375772396	0.162280701754386
149	FBtr0085544	-0.505763452423939	0.163377192982456
150	FBtr0081978	-0.505193873978581	0.164473684210526
151	FBtr0308570	-0.501837453595256	0.165570175438596
152	FBtr0079797	-0.499670491663752	0.166666666666667
153	FBtr0080638	-0.496794182394644	0.167763157894737
154	FBtr0307315	-0.496321384482852	0.168859649122807
155	FBtr0070406	-0.495116675221298	0.169956140350877
156	FBtr0335276	-0.493759588090471	0.171052631578947
157	FBtr0088587	-0.492525041639968	0.172149122807018
158	FBtr0072367	-0.491566865674339	0.173245614035088
159	FBtr0087175	-0.479029518553015	0.174342105263158
160	FBtr0080580	-0.473864048485073	0.175438596491228
161	FBtr0083986	-0.473493996334878	0.176535087719298
162	FBtr0087562	-0.472366705017762	0.177631578947368
163	FBtr0085897	-0.466272523934189	0.178728070175439
164	FBtr0346737	-0.465818932789975	0.179824561403509
165	FBtr0308191	-0.453868313192362	0.180921052631579
166	FBtr0343411	-0.45352714234949	0.182017543859649
167	FBtr0299862	-0.447888863273705	0.183114035087719
168	FBtr0071813	-0.447886218826776	0.184210526315789
169	FBtr0083400	-0.447352191509426	0.18530701754386
170	FBtr0301537	-0.44672064368592	0.18640350877193
171	FBtr0300344	-0.446684662734771	0.1875
172	FBtr0303106	-0.446116421018785	0.18859649122807
173	FBtr0088038	-0.43794494287789	0.18969298245614
174	FBtr0078892	-0.428639535513087	0.190789473684211
175	FBtr0072667	-0.423706407925023	0.191885964912281
176	FBtr0083669	-0.423603302301698	0.192982456140351
177	FBtr0331404	-0.422492461799285	0.194078947368421
178	FBtr0310078	-0.41791602384865	0.195175438596491
179	FBtr0083385	-0.41773259114544	0.196271929824561
180	FBtr0072420	-0.417620009983129	0.197368421052632
181	FBtr0334765	-0.413204705251349	0.198464912280702
182	FBtr0083933	-0.407629880421024	0.199561403508772
183	FBtr0088377	-0.403104276438967	0.200657894736842
184	FBtr0078187	-0.401606154655296	0.201754385964912
185	FBtr0301307	-0.397336714894416	0.202850877192982
186	FBtr0334284	-0.39307070597742	0.203947368421053
187	FBtr0330311	-0.390694818149159	0.205043859649123
188	FBtr0332565	-0.388215832651785	0.206140350877193
189	FBtr0113315	-0.383884504196098	0.207236842105263
190	FBtr0307538	-0.380332160756436	0.208333333333333
191	FBtr0334594	-0.379295991395639	0.209429824561404
192	FBtr0110808	-0.375966300164768	0.210526315789474
193	FBtr0346115	-0.361414315086046	0.211622807017544
194	FBtr0083691	-0.361336725333454	0.212719298245614
195	FBtr0082632	-0.360807356842966	0.213815789473684
196	FBtr0331863	-0.360415084033386	0.214912280701754
197	FBtr0345331	-0.35632097340066	0.216008771929825
198	FBtr0344431	-0.354215703402878	0.217105263157895
199	FBtr0081331	-0.352047883150157	0.218201754385965
200	FBtr0304990	-0.350367934980603	0.219298245614035
201	FBtr0076938	-0.349715163097314	0.220394736842105
202	FBtr0334897	-0.348731337882842	0.221491228070175
203	FBtr0083815	-0.344608453370743	0.222587719298246
204	FBtr0333726	-0.343723119047493	0.223684210526316
205	FBtr0077000	-0.338339975620857	0.224780701754386
206	FBtr0076317	-0.334467277969067	0.225877192982456
207	FBtr0331168	-0.332998675991455	0.226973684210526
208	FBtr0079114	-0.329711749062585	0.228070175438596
209	FBtr0307047	-0.32911533160174	0.229166666666667
210	FBtr0073264	-0.328639201339981	0.230263157894737
211	FBtr0332962	-0.3273363225496	0.231359649122807
212	FBtr0074345	-0.326019229119273	0.232456140350877
213	FBtr0302926	-0.319110019717124	0.233552631578947
214	FBtr0331375	-0.318292426344829	0.234649122807018
215	FBtr0076521	-0.3161474189203	0.235745614035088
216	FBtr0072520	-0.313891838020264	0.236842105263158
217	FBtr0081461	-0.311148336654103	0.237938596491228
218	FBtr0078763	-0.309709573467025	0.239035087719298
219	FBtr0087479	-0.307792846803598	0.240131578947368
220	FBtr0301658	-0.3067106793206	0.241228070175439
221	FBtr0076042	-0.305129543289559	0.242324561403509
222	FBtr0345498	-0.304586195631314	0.243421052631579
223	FBtr0309800	-0.304586195631314	0.244517543859649
224	FBtr0085110	-0.303596454187396	0.245614035087719
225	FBtr0300118	-0.299882871226623	0.246710526315789
226	FBtr0332867	-0.299603670854438	0.24780701754386
227	FBtr0300248	-0.299091871922659	0.24890350877193
228	FBtr0335462	-0.29470492543682	0.25
229	FBtr0301162	-0.292325662320756	0.25109649122807
230	FBtr0075855	-0.285649719916072	0.25219298245614
231	FBtr0087780	-0.284886745058113	0.253289473684211
232	FBtr0083914	-0.282608628937877	0.254385964912281
233	FBtr0073732	-0.279776173096845	0.255482456140351
234	FBtr0078880	-0.275925671680836	0.256578947368421
235	FBtr0084494	-0.275924410554078	0.257675438596491
236	FBtr0082396	-0.274950883650621	0.258771929824561
237	FBtr0081369	-0.274884262750567	0.259868421052632
238	FBtr0080467	-0.269486778909519	0.260964912280702
239	FBtr0303287	-0.269039362813113	0.262061403508772
240	FBtr0082277	-0.268642250316077	0.263157894736842
241	FBtr0347282	-0.26391165895284	0.264254385964912
242	FBtr0290328	-0.263592654525908	0.265350877192982
243	FBtr0334916	-0.260703058706764	0.266447368421053
244	FBtr0086238	-0.259169936870627	0.267543859649123
245	FBtr0079609	-0.257851197354136	0.268640350877193
246	FBtr0070688	-0.255079472211435	0.269736842105263
247	FBtr0079914	-0.252922279657818	0.270833333333333
248	FBtr0073227	-0.249175433299393	0.271929824561404
249	FBtr0333376	-0.248907297397198	0.273026315789474
250	FBtr0345387	-0.248568257180988	0.274122807017544
251	FBtr0075346	-0.246747151252888	0.275219298245614
252	FBtr0075497	-0.246404076531716	0.276315789473684
253	FBtr0089869	-0.245427539974813	0.277412280701754
254	FBtr0347147	-0.245294606016426	0.278508771929825
255	FBtr0345650	-0.243102554935075	0.279605263157895
256	FBtr0332570	-0.241580730667472	0.280701754385965
257	FBtr0071610	-0.239364322345346	0.281798245614035
258	FBtr0073658	-0.237835778654636	0.282894736842105
259	FBtr0301669	-0.236508259220286	0.283991228070175
260	FBtr0273255	-0.23252412157686	0.285087719298246
261	FBtr0082670	-0.232225499857162	0.286184210526316
262	FBtr0299936	-0.230623744221626	0.287280701754386
263	FBtr0078049	-0.229806841236171	0.288377192982456
264	FBtr0344439	-0.22975287309935	0.289473684210526
265	FBtr0091473	-0.229616676087625	0.290570175438596
266	FBtr0332620	-0.227192205843864	0.291666666666667
267	FBtr0088909	-0.226760896898979	0.292763157894737
268	FBtr0336482	-0.224136878522062	0.293859649122807
269	FBtr0073613	-0.222980712459562	0.294956140350877
270	FBtr0076020	-0.222307209295684	0.296052631578947
271	FBtr0303259	-0.219708189451233	0.297149122807018
272	FBtr0082638	-0.21949464647943	0.298245614035088
273	FBtr0333328	-0.218611887198668	0.299342105263158
274	FBtr0070231	-0.215463580255689	0.300438596491228
275	FBtr0100839	-0.211762845426526	0.301535087719298
276	FBtr0071093	-0.211134886148429	0.302631578947368
277	FBtr0332475	-0.210611290023594	0.303728070175439
278	FBtr0329931	-0.210062165345193	0.304824561403509
279	FBtr0333307	-0.208069515475638	0.305921052631579
280	FBtr0073063	-0.207683056008503	0.307017543859649
281	FBtr0300240	-0.207683056008503	0.308114035087719
282	FBtr0081291	-0.206768078970367	0.309210526315789
283	FBtr0340178	-0.206599025695516	0.31030701754386
284	FBtr0300594	-0.204328731811661	0.31140350877193
285	FBtr0083994	-0.203756516383973	0.3125
286	FBtr0070116	-0.20367329438412	0.31359649122807
287	FBtr0082854	-0.203607639043706	0.31469298245614
288	FBtr0331718	-0.195093847323409	0.315789473684211
289	FBtr0087261	-0.1946021604281	0.316885964912281
290	FBtr0089002	-0.194338984701752	0.317982456140351
291	FBtr0078893	-0.192963272307002	0.319078947368421
292	FBtr0072972	-0.191107752780611	0.320175438596491
293	FBtr0343604	-0.189536461087999	0.321271929824561
294	FBtr0079197	-0.18522813445808	0.322368421052632
295	FBtr0083119	-0.180774817078377	0.323464912280702
296	FBtr0087759	-0.178383599792289	0.324561403508772
297	FBtr0084111	-0.175348033872667	0.325657894736842
298	FBtr0112790	-0.170807317120144	0.326754385964912
299	FBtr0302324	-0.169522136756593	0.327850877192982
300	FBtr0087893	-0.167556691732228	0.328947368421053
301	FBtr0084190	-0.167404330867808	0.330043859649123
302	FBtr0087986	-0.165703474097602	0.331140350877193
303	FBtr0332235	-0.165086433485789	0.332236842105263
304	FBtr0079686	-0.164472479459873	0.333333333333333
305	FBtr0305060	-0.160334879181095	0.334429824561404
306	FBtr0113114	-0.156918995003363	0.335526315789474
307	FBtr0345228	-0.155821685710147	0.336622807017544
308	FBtr0085701	-0.155073932827936	0.337719298245614
309	FBtr0331695	-0.152587845119596	0.338815789473684
310	FBtr0084312	-0.152060235924627	0.339912280701754
311	FBtr0083379	-0.149691953314488	0.341008771929825
312	FBtr0081160	-0.148949653272148	0.342105263157895
313	FBtr0072596	-0.138289396346291	0.343201754385965
314	FBtr0302709	-0.135475171730245	0.344298245614035
315	FBtr0088316	-0.134986544595494	0.345394736842105
316	FBtr0081657	-0.132315125258947	0.346491228070175
317	FBtr0082780	-0.132141061217952	0.347587719298246
318	FBtr0334278	-0.131981537657616	0.348684210526316
319	FBtr0330621	-0.13192120812184	0.349780701754386
320	FBtr0083965	-0.127611497837442	0.350877192982456
321	FBtr0346137	-0.125146274642291	0.351973684210526
322	FBtr0340138	-0.124047734661983	0.353070175438596
323	FBtr0302583	-0.122749185712005	0.354166666666667
324	FBtr0345536	-0.121054892745156	0.355263157894737
325	FBtr0300337	-0.118435549977325	0.356359649122807
326	FBtr0302176	-0.11506729897377	0.357456140350877
327	FBtr0074494	-0.114773221102728	0.358552631578947
328	FBtr0299652	-0.11330128894259	0.359649122807018
329	FBtr0081276	-0.10930153354454	0.360745614035088
330	FBtr0070901	-0.105976408477641	0.361842105263158
331	FBtr0082237	-0.105374621467075	0.362938596491228
332	FBtr0085600	-0.104940034014445	0.364035087719298
333	FBtr0344009	-0.103167830124395	0.365131578947368
334	FBtr0302517	-0.101140700386089	0.366228070175439
335	FBtr0308239	-0.0982177781767262	0.367324561403509
336	FBtr0333664	-0.0975227051544625	0.368421052631579
337	FBtr0070183	-0.0962110151081964	0.369517543859649
338	FBtr0333429	-0.0902101829748046	0.370614035087719
339	FBtr0086058	-0.0896468585063296	0.371710526315789
340	FBtr0302027	-0.089152979736166	0.37280701754386
341	FBtr0332735	-0.0881345265610229	0.37390350877193
342	FBtr0340269	-0.0879184202829584	0.375
343	FBtr0085174	-0.0861345117857271	0.37609649122807
344	FBtr0332932	-0.0855817191489707	0.37719298245614
345	FBtr0110818	-0.0849371278372996	0.378289473684211
346	FBtr0080438	-0.08467979241453	0.379385964912281
347	FBtr0086754	-0.0829756744330474	0.380482456140351
348	FBtr0074238	-0.0815326677650641	0.381578947368421
349	FBtr0082947	-0.0797669593567325	0.382675438596491
350	FBtr0086320	-0.0775813601594376	0.383771929824561
351	FBtr0084234	-0.0773747279851348	0.384868421052632
352	FBtr0089060	-0.0768266296575704	0.385964912280702
353	FBtr0084126	-0.0739247436120306	0.387061403508772
354	FBtr0345704	-0.0713241378551874	0.388157894736842
355	FBtr0305959	-0.0711616240598034	0.389254385964912
356	FBtr0333065	-0.070009872604869	0.390350877192982
357	FBtr0289973	-0.0689802411630364	0.391447368421053
358	FBtr0078346	-0.067300823558444	0.392543859649123
359	FBtr0072921	-0.0644902330281742	0.393640350877193
360	FBtr0305198	-0.0641696061934997	0.394736842105263
361	FBtr0086126	-0.0624060852187374	0.395833333333333
362	FBtr0114575	-0.0599720129971955	0.396929824561404
363	FBtr0087114	-0.0576300303080307	0.398026315789474
364	FBtr0339612	-0.0553246118573581	0.399122807017544
365	FBtr0078506	-0.0543081886694859	0.400219298245614
366	FBtr0088955	-0.0530274225781069	0.401315789473684
367	FBtr0079973	-0.0514305163723428	0.402412280701754
368	FBtr0340338	-0.0494475200015297	0.403508771929825
369	FBtr0074130	-0.044479709972073	0.404605263157895
370	FBtr0300475	-0.0439912145169011	0.405701754385965
371	FBtr0303200	-0.0396735118298098	0.406798245614035
372	FBtr0308081	-0.0357591994812928	0.407894736842105
373	FBtr0074978	-0.0348725954856949	0.408991228070175
374	FBtr0343814	-0.0290643394493399	0.410087719298246
375	FBtr0302166	-0.0275244138245342	0.411184210526316
376	FBtr0344561	-0.0275244138245342	0.412280701754386
377	FBtr0089313	-0.0270835546992107	0.413377192982456
378	FBtr0086000	-0.0262790074793652	0.414473684210526
379	FBtr0085839	-0.0247268611261644	0.415570175438596
380	FBtr0075515	-0.0237170327792321	0.416666666666667
381	FBtr0340322	-0.0221895502527712	0.417763157894737
382	FBtr0307553	-0.0155610167762849	0.418859649122807
383	FBtr0301243	-0.0152107531333653	0.419956140350877
384	FBtr0304603	-0.0151382975066552	0.421052631578947
385	FBtr0307291	-0.015113860109048	0.422149122807018
386	FBtr0343225	-0.0151113480026542	0.423245614035088
387	FBtr0333052	-0.0106018159067641	0.424342105263158
388	FBtr0072451	-0.0105575606553934	0.425438596491228
389	FBtr0333716	-0.0104695038624466	0.426535087719298
390	FBtr0344529	-0.00872872775408774	0.427631578947368
391	FBtr0310632	-0.00851527077020969	0.428728070175439
392	FBtr0085394	-0.00622747743037674	0.429824561403509
393	FBtr0273271	-0.00565001890342812	0.430921052631579
394	FBtr0070519	-0.00385574507080944	0.432017543859649
395	FBtr0308953	-0.00347780829884675	0.433114035087719
396	FBtr0302717	-0.00268172381248175	0.434210526315789
397	FBtr0075958	-0.0023917790082254	0.43530701754386
398	FBtr0078638	-0.00181238511277139	0.43640350877193
399	FBtr0080003	0.00347547435013964	0.4375
400	FBtr0075819	0.00394646222034536	0.43859649122807
401	FBtr0332888	0.00497929119329847	0.43969298245614
402	FBtr0301327	0.00508300823548101	0.440789473684211
403	FBtr0070894	0.00806221905199635	0.441885964912281
404	FBtr0087398	0.0117111787165584	0.442982456140351
405	FBtr0331659	0.011791444817944	0.444078947368421
406	FBtr0080616	0.013816464814299	0.445175438596491
407	FBtr0087862	0.0163464300936767	0.446271929824561
408	FBtr0305648	0.0193412633151925	0.447368421052632
409	FBtr0084801	0.0214297922348002	0.448464912280702
410	FBtr0083528	0.0246755000211327	0.449561403508772
411	FBtr0344324	0.0269400585822785	0.450657894736842
412	FBtr0332101	0.027895522118515	0.451754385964912
413	FBtr0340251	0.0295937547633708	0.452850877192982
414	FBtr0339538	0.0308923840656812	0.453947368421053
415	FBtr0084446	0.031563237804101	0.455043859649123
416	FBtr0308119	0.0321713429306742	0.456140350877193
417	FBtr0343350	0.0323936206355913	0.457236842105263
418	FBtr0071117	0.0355136696823406	0.458333333333333
419	FBtr0084236	0.0366849837501228	0.459429824561404
420	FBtr0070415	0.0373470341176327	0.460526315789474
421	FBtr0333086	0.0381196304888271	0.461622807017544
422	FBtr0081479	0.038517583070109	0.462719298245614
423	FBtr0333154	0.040142975797297	0.463815789473684
424	FBtr0079093	0.0412803816342281	0.464912280701754
425	FBtr0081696	0.0412973885082478	0.466008771929825
426	FBtr0088583	0.0417321928369878	0.467105263157895
427	FBtr0086107	0.0430731875036271	0.468201754385965
428	FBtr0083655	0.0447739966882858	0.469298245614035
429	FBtr0078985	0.0451729189864686	0.470394736842105
430	FBtr0088431	0.046062718406474	0.471491228070175
431	FBtr0074845	0.0461768494113341	0.472587719298246
432	FBtr0082863	0.0478691643427242	0.473684210526316
433	FBtr0070707	0.0484584139453137	0.474780701754386
434	FBtr0083283	0.0497739390274552	0.475877192982456
435	FBtr0085414	0.0504387907379689	0.476973684210526
436	FBtr0310001	0.052754671173972	0.478070175438596
437	FBtr0305606	0.0540991359044199	0.479166666666667
438	FBtr0345361	0.0553262847380716	0.480263157894737
439	FBtr0333831	0.0561706281276948	0.481359649122807
440	FBtr0345697	0.0580182145248992	0.482456140350877
441	FBtr0333872	0.062670774081157	0.483552631578947
442	FBtr0344265	0.0628424108273162	0.484649122807018
443	FBtr0344669	0.0653973688748804	0.485745614035088
444	FBtr0333136	0.0654517946459801	0.486842105263158
445	FBtr0344155	0.0696948685052814	0.487938596491228
446	FBtr0110876	0.0709297540588531	0.489035087719298
447	FBtr0085069	0.072764712051012	0.490131578947368
448	FBtr0339447	0.0731063051616905	0.491228070175439
449	FBtr0346140	0.0731651629984321	0.492324561403509
450	FBtr0079256	0.0794539625001676	0.493421052631579
451	FBtr0077777	0.0847506997005554	0.494517543859649
452	FBtr0077174	0.089586388650035	0.495614035087719
453	FBtr0333023	0.0908364922495088	0.496710526315789
454	FBtr0085571	0.092139975206936	0.49780701754386
455	FBtr0083147	0.0923656428568629	0.49890350877193
456	FBtr0309281	0.0934379365652647	0.5
457	FBtr0347209	0.0945719697466218	0.50109649122807
458	FBtr0074661	0.0973199402683957	0.50219298245614
459	FBtr0084584	0.098404731958769	0.503289473684211
460	FBtr0335395	0.100125224705975	0.504385964912281
461	FBtr0071755	0.10047019979044	0.505482456140351
462	FBtr0089229	0.102316727444213	0.506578947368421
463	FBtr0073203	0.104593658768416	0.507675438596491
464	FBtr0080113	0.106223872136074	0.508771929824561
465	FBtr0074789	0.107494919318173	0.509868421052632
466	FBtr0084590	0.109142817309617	0.510964912280702
467	FBtr0333944	0.110297469859762	0.512061403508772
468	FBtr0330351	0.110596898531211	0.513157894736842
469	FBtr0340148	0.111013629279885	0.514254385964912
470	FBtr0089661	0.116206879878428	0.515350877192982
471	FBtr0084294	0.116724874325294	0.516447368421053
472	FBtr0079211	0.122241156613339	0.517543859649123
473	FBtr0334901	0.125509462676917	0.518640350877193
474	FBtr0079262	0.125541826952355	0.519736842105263
475	FBtr0334530	0.127298291454032	0.520833333333333
476	FBtr0077149	0.134135796701524	0.521929824561403
477	FBtr0087743	0.137451871975883	0.523026315789474
478	FBtr0331187	0.144511165464567	0.524122807017544
479	FBtr0073414	0.145735817039772	0.525219298245614
480	FBtr0072607	0.149314077037755	0.526315789473684
481	FBtr0344405	0.150653985287944	0.527412280701754
482	FBtr0342929	0.151970502669876	0.528508771929825
483	FBtr0074602	0.152129455970666	0.529605263157895
484	FBtr0331728	0.152580858388646	0.530701754385965
485	FBtr0080230	0.153924175465542	0.531798245614035
486	FBtr0339557	0.155454511789042	0.532894736842105
487	FBtr0307041	0.158646815235445	0.533991228070175
488	FBtr0344630	0.158866863932795	0.535087719298246
489	FBtr0344777	0.159439828608839	0.536184210526316
490	FBtr0345815	0.161366439276945	0.537280701754386
491	FBtr0079432	0.162796737509315	0.538377192982456
492	FBtr0333829	0.166075860623977	0.539473684210526
493	FBtr0081430	0.167071064292707	0.540570175438597
494	FBtr0083851	0.167916831366771	0.541666666666667
495	FBtr0071775	0.168521616782291	0.542763157894737
496	FBtr0299789	0.168944243736619	0.543859649122807
497	FBtr0331716	0.171613515069304	0.544956140350877
498	FBtr0334498	0.171623050397199	0.546052631578947
499	FBtr0329956	0.172334809625332	0.547149122807018
500	FBtr0307173	0.174914260354825	0.548245614035088
501	FBtr0332314	0.176597659752561	0.549342105263158
502	FBtr0076269	0.176722271310857	0.550438596491228
503	FBtr0331515	0.177037130482647	0.551535087719298
504	FBtr0344437	0.177622223310844	0.552631578947368
505	FBtr0078090	0.178285272451682	0.553728070175439
506	FBtr0084867	0.179128152617757	0.554824561403509
507	FBtr0336486	0.179213102742683	0.555921052631579
508	FBtr0300954	0.179326744935833	0.557017543859649
509	FBtr0329941	0.179967550894333	0.558114035087719
510	FBtr0070877	0.180903845036623	0.559210526315789
511	FBtr0086143	0.181078957487819	0.56030701754386
512	FBtr0079809	0.181505099961352	0.56140350877193
513	FBtr0082417	0.182248471522155	0.5625
514	FBtr0310032	0.187068538980251	0.56359649122807
515	FBtr0330400	0.190109242659478	0.56469298245614
516	FBtr0310370	0.19361826995622	0.565789473684211
517	FBtr0078764	0.194462869567879	0.566885964912281
518	FBtr0083801	0.196244881731165	0.567982456140351
519	FBtr0074678	0.197660255964092	0.569078947368421
520	FBtr0083315	0.197775291491602	0.570175438596491
521	FBtr0111017	0.198945645261513	0.571271929824561
522	FBtr0339526	0.199145269407159	0.572368421052632
523	FBtr0330197	0.199338738905079	0.573464912280702
524	FBtr0079291	0.199536477075191	0.574561403508772
525	FBtr0088447	0.213974843685048	0.575657894736842
526	FBtr0077941	0.214973569692976	0.576754385964912
527	FBtr0335170	0.216988795480323	0.577850877192982
528	FBtr0344158	0.219153049636804	0.578947368421053
529	FBtr0075743	0.219315254447223	0.580043859649123
530	FBtr0075167	0.223124938203374	0.581140350877193
531	FBtr0076218	0.22391223924057	0.582236842105263
532	FBtr0305057	0.225724824897701	0.583333333333333
533	FBtr0071903	0.226537739701953	0.584429824561403
534	FBtr0087936	0.226677004668112	0.585526315789474
535	FBtr0305342	0.226936082676174	0.586622807017544
536	FBtr0085122	0.229216387261796	0.587719298245614
537	FBtr0086783	0.229744877163817	0.588815789473684
538	FBtr0073946	0.23351269906374	0.589912280701754
539	FBtr0075197	0.234886857510234	0.591008771929825
540	FBtr0074230	0.235110499371358	0.592105263157895
541	FBtr0080086	0.236905254045184	0.593201754385965
542	FBtr0074747	0.237133453382953	0.594298245614035
543	FBtr0305056	0.237915971993018	0.595394736842105
544	FBtr0304887	0.238457110835579	0.596491228070175
545	FBtr0084541	0.240138584491369	0.597587719298246
546	FBtr0086302	0.24697198082829	0.598684210526316
547	FBtr0290119	0.248973093684208	0.599780701754386
548	FBtr0078509	0.24925302271845	0.600877192982456
549	FBtr0076458	0.251825075906327	0.601973684210526
550	FBtr0080043	0.254288388926795	0.603070175438597
551	FBtr0305321	0.256123341901168	0.604166666666667
552	FBtr0082726	0.257492228467735	0.605263157894737
553	FBtr0074011	0.262692850426916	0.606359649122807
554	FBtr0088901	0.263440236475656	0.607456140350877
555	FBtr0332950	0.265602709925199	0.608552631578947
556	FBtr0086110	0.265897691604039	0.609649122807018
557	FBtr0299551	0.266095585357427	0.610745614035088
558	FBtr0345426	0.266749543426425	0.611842105263158
559	FBtr0080571	0.273484842806425	0.612938596491228
560	FBtr0343317	0.275377936601706	0.614035087719298
561	FBtr0340150	0.275423507946913	0.615131578947368
562	FBtr0083138	0.275843979776472	0.616228070175439
563	FBtr0089204	0.276404960193755	0.617324561403509
564	FBtr0301953	0.279566014153491	0.618421052631579
565	FBtr0333137	0.280974127851001	0.619517543859649
566	FBtr0071604	0.284112811318135	0.620614035087719
567	FBtr0082279	0.28497986149276	0.621710526315789
568	FBtr0074671	0.286670323854489	0.62280701754386
569	FBtr0082693	0.287520248611744	0.62390350877193
570	FBtr0078458	0.287643959580763	0.625
571	FBtr0111300	0.28828031152173	0.62609649122807
572	FBtr0333305	0.290569245877166	0.62719298245614
573	FBtr0334542	0.29068038311769	0.628289473684211
574	FBtr0305503	0.291265831816838	0.629385964912281
575	FBtr0080308	0.293174719651433	0.630482456140351
576	FBtr0077965	0.294404883103122	0.631578947368421
577	FBtr0071175	0.295314743677756	0.632675438596491
578	FBtr0331758	0.295845496363334	0.633771929824561
579	FBtr0300082	0.29696491452705	0.634868421052632
580	FBtr0073988	0.297218731501094	0.635964912280702
581	FBtr0334695	0.299559280093122	0.637061403508772
582	FBtr0074417	0.3011087257607	0.638157894736842
583	FBtr0333810	0.30253807623304	0.639254385964912
584	FBtr0080366	0.304100376943571	0.640350877192982
585	FBtr0081744	0.30554870518199	0.641447368421053
586	FBtr0331858	0.306151305243174	0.642543859649123
587	FBtr0089918	0.306352074276216	0.643640350877193
588	FBtr0076123	0.308461380425464	0.644736842105263
589	FBtr0071661	0.311404629585791	0.645833333333333
590	FBtr0074285	0.311952064049098	0.646929824561403
591	FBtr0333066	0.312839571348985	0.648026315789474
592	FBtr0079084	0.313213678008752	0.649122807017544
593	FBtr0089512	0.313642424404939	0.650219298245614
594	FBtr0085245	0.316139876530876	0.651315789473684
595	FBtr0076884	0.317466649343418	0.652412280701754
596	FBtr0080035	0.320166788759218	0.653508771929825
597	FBtr0307287	0.322795982167168	0.654605263157895
598	FBtr0082116	0.327169941088792	0.655701754385965
599	FBtr0333000	0.328044042847337	0.656798245614035
600	FBtr0309501	0.328615082346421	0.657894736842105
601	FBtr0075064	0.329463690762292	0.658991228070175
602	FBtr0084016	0.329611847204681	0.660087719298246
603	FBtr0080979	0.331112324772216	0.661184210526316
604	FBtr0070347	0.33160350705339	0.662280701754386
605	FBtr0079568	0.332222253667839	0.663377192982456
606	FBtr0337052	0.333991876455356	0.664473684210526
607	FBtr0071157	0.335497955430821	0.665570175438597
608	FBtr0078489	0.336651915486184	0.666666666666667
609	FBtr0334334	0.33840305262931	0.667763157894737
610	FBtr0072680	0.339105855155518	0.668859649122807
611	FBtr0079614	0.339517227210608	0.669956140350877
612	FBtr0345418	0.342709882535315	0.671052631578947
613	FBtr0078327	0.342839151641401	0.672149122807018
614	FBtr0076737	0.3443611619024	0.673245614035088
615	FBtr0289954	0.345433902164705	0.674342105263158
616	FBtr0079416	0.34622708419365	0.675438596491228
617	FBtr0077136	0.346938204964329	0.676535087719298
618	FBtr0302921	0.347603488227513	0.677631578947368
619	FBtr0083257	0.348446428535823	0.678728070175439
620	FBtr0074484	0.353628779187192	0.679824561403509
621	FBtr0074429	0.355428811090316	0.680921052631579
622	FBtr0309848	0.355750113094697	0.682017543859649
623	FBtr0073841	0.356882333198318	0.683114035087719
624	FBtr0079423	0.357549724924526	0.684210526315789
625	FBtr0085359	0.360050168108331	0.68530701754386
626	FBtr0339696	0.360084787530631	0.68640350877193
627	FBtr0344635	0.360457484307452	0.6875
628	FBtr0335518	0.369244835006686	0.68859649122807
629	FBtr0309793	0.371833177364956	0.68969298245614
630	FBtr0304963	0.372928312039051	0.690789473684211
631	FBtr0084497	0.375717523149054	0.691885964912281
632	FBtr0078045	0.37815253511615	0.692982456140351
633	FBtr0075862	0.382082907257848	0.694078947368421
634	FBtr0076889	0.385799423554427	0.695175438596491
635	FBtr0334664	0.387259511243141	0.696271929824561
636	FBtr0299997	0.389888872498574	0.697368421052632
637	FBtr0299998	0.389888872498574	0.698464912280702
638	FBtr0299999	0.389888872498574	0.699561403508772
639	FBtr0299996	0.389888872498574	0.700657894736842
640	FBtr0077673	0.390454389937585	0.701754385964912
641	FBtr0343361	0.391685283514716	0.702850877192982
642	FBtr0074721	0.392213847217303	0.703947368421053
643	FBtr0333717	0.393930836261166	0.705043859649123
644	FBtr0088728	0.394629601509437	0.706140350877193
645	FBtr0080708	0.395054037764304	0.707236842105263
646	FBtr0340007	0.397688639151494	0.708333333333333
647	FBtr0113419	0.400425769839022	0.709429824561403
648	FBtr0073243	0.402291539242682	0.710526315789474
649	FBtr0299619	0.404921805632061	0.711622807017544
650	FBtr0345695	0.406354130222991	0.712719298245614
651	FBtr0089488	0.408906399937747	0.713815789473684
652	FBtr0076093	0.41365635041132	0.714912280701754
653	FBtr0075025	0.416603834038953	0.716008771929825
654	FBtr0076614	0.417458196990324	0.717105263157895
655	FBtr0081756	0.418144131976783	0.718201754385965
656	FBtr0329998	0.420698906411175	0.719298245614035
657	FBtr0071868	0.422576872571061	0.720394736842105
658	FBtr0340450	0.422615200995878	0.721491228070175
659	FBtr0072559	0.426330334205229	0.722587719298246
660	FBtr0075607	0.427153325519821	0.723684210526316
661	FBtr0088016	0.428345101137529	0.724780701754386
662	FBtr0310365	0.435288748338019	0.725877192982456
663	FBtr0073600	0.435912149132715	0.726973684210526
664	FBtr0086079	0.436229425791561	0.728070175438597
665	FBtr0304726	0.443393746140897	0.729166666666667
666	FBtr0301652	0.444714777623485	0.730263157894737
667	FBtr0074805	0.445981489768393	0.731359649122807
668	FBtr0339450	0.451157601855757	0.732456140350877
669	FBtr0334168	0.452860145255384	0.733552631578947
670	FBtr0085272	0.452980260208587	0.734649122807018
671	FBtr0072036	0.453217162635415	0.735745614035088
672	FBtr0302613	0.454107751855168	0.736842105263158
673	FBtr0076934	0.456597480727365	0.737938596491228
674	FBtr0346151	0.456828042340959	0.739035087719298
675	FBtr0273362	0.458320922100807	0.740131578947368
676	FBtr0076738	0.459440290368273	0.741228070175439
677	FBtr0073756	0.464550554406267	0.742324561403509
678	FBtr0083484	0.465904279341314	0.743421052631579
679	FBtr0310055	0.466012180906045	0.744517543859649
680	FBtr0083291	0.466144491514295	0.745614035087719
681	FBtr0074306	0.466709612875377	0.746710526315789
682	FBtr0334030	0.469542379700849	0.74780701754386
683	FBtr0072563	0.469669620336198	0.74890350877193
684	FBtr0082110	0.469712118301925	0.75
685	FBtr0344022	0.472579237166991	0.75109649122807
686	FBtr0345513	0.473466634273284	0.75219298245614
687	FBtr0071049	0.474133723147136	0.753289473684211
688	FBtr0306137	0.478980055931665	0.754385964912281
689	FBtr0082122	0.47924892818174	0.755482456140351
690	FBtr0302592	0.481037880015954	0.756578947368421
691	FBtr0076497	0.482588926190265	0.757675438596491
692	FBtr0079496	0.483557741456681	0.758771929824561
693	FBtr0076970	0.483921915342549	0.759868421052632
694	FBtr0334869	0.484363802824512	0.760964912280702
695	FBtr0342877	0.485188841494533	0.762061403508772
696	FBtr0340401	0.488469691356127	0.763157894736842
697	FBtr0301452	0.49604727938933	0.764254385964912
698	FBtr0303074	0.497052572808193	0.765350877192982
699	FBtr0344788	0.497766294095681	0.766447368421053
700	FBtr0332393	0.500023715064718	0.767543859649123
701	FBtr0081367	0.505842603141334	0.768640350877193
702	FBtr0076689	0.506793311758135	0.769736842105263
703	FBtr0332632	0.511681601417587	0.770833333333333
704	FBtr0336747	0.511773099685053	0.771929824561403
705	FBtr0076006	0.514900751643515	0.773026315789474
706	FBtr0100518	0.516484141422718	0.774122807017544
707	FBtr0306258	0.518110302677327	0.775219298245614
708	FBtr0080149	0.521141309944173	0.776315789473684
709	FBtr0300915	0.522922594323027	0.777412280701754
710	FBtr0087821	0.522957599469498	0.778508771929825
711	FBtr0306003	0.529941016860048	0.779605263157895
712	FBtr0089209	0.53071727432784	0.780701754385965
713	FBtr0309224	0.531259715273976	0.781798245614035
714	FBtr0337043	0.533847349402774	0.782894736842105
715	FBtr0113701	0.53723253047623	0.783991228070175
716	FBtr0305003	0.538756684517275	0.785087719298246
717	FBtr0074064	0.539689294067774	0.786184210526316
718	FBtr0333715	0.539705956279173	0.787280701754386
719	FBtr0089133	0.542574014008164	0.788377192982456
720	FBtr0329892	0.548812063540407	0.789473684210526
721	FBtr0333060	0.548959946046667	0.790570175438597
722	FBtr0089028	0.549321209908321	0.791666666666667
723	FBtr0332930	0.551774825649733	0.792763157894737
724	FBtr0087978	0.552401548289156	0.793859649122807
725	FBtr0345350	0.560436071576642	0.794956140350877
726	FBtr0301296	0.563286613820707	0.796052631578947
727	FBtr0087702	0.564447214514083	0.797149122807018
728	FBtr0089086	0.564503499655722	0.798245614035088
729	FBtr0072285	0.576591082256851	0.799342105263158
730	FBtr0340279	0.577880335710199	0.800438596491228
731	FBtr0081333	0.57881109430499	0.801535087719298
732	FBtr0333678	0.580170892752874	0.802631578947368
733	FBtr0080629	0.585208342636998	0.803728070175439
734	FBtr0332381	0.585533029163206	0.804824561403509
735	FBtr0087801	0.591851324926182	0.805921052631579
736	FBtr0331788	0.594907837825556	0.807017543859649
737	FBtr0084580	0.597039450159272	0.808114035087719
738	FBtr0339780	0.598746657117694	0.809210526315789
739	FBtr0079765	0.602879989908525	0.81030701754386
740	FBtr0306907	0.606139044993699	0.81140350877193
741	FBtr0083200	0.609383961551922	0.8125
742	FBtr0072644	0.612336345149574	0.81359649122807
743	FBtr0079537	0.61637212495027	0.81469298245614
744	FBtr0084092	0.619011773305844	0.815789473684211
745	FBtr0334781	0.619082811522189	0.816885964912281
746	FBtr0085877	0.622722766691961	0.817982456140351
747	FBtr0343349	0.622803222832797	0.819078947368421
748	FBtr0083085	0.622923428415673	0.820175438596491
749	FBtr0077643	0.628029522124431	0.821271929824561
750	FBtr0083913	0.62909433940498	0.822368421052632
751	FBtr0299558	0.632907890372462	0.823464912280702
752	FBtr0080200	0.634521025840429	0.824561403508772
753	FBtr0078041	0.634794290269188	0.825657894736842
754	FBtr0083179	0.636075063906597	0.826754385964912
755	FBtr0346527	0.637200816104913	0.827850877192982
756	FBtr0306166	0.640681771465015	0.828947368421053
757	FBtr0114460	0.643911856265403	0.830043859649123
758	FBtr0301527	0.646080423603962	0.831140350877193
759	FBtr0330258	0.648514038950092	0.832236842105263
760	FBtr0340260	0.651925269483937	0.833333333333333
761	FBtr0333380	0.654887230216003	0.834429824561403
762	FBtr0112868	0.657515291839242	0.835526315789474
763	FBtr0078245	0.660348487599148	0.836622807017544
764	FBtr0332464	0.662889368914733	0.837719298245614
765	FBtr0075505	0.667905221714907	0.838815789473684
766	FBtr0072779	0.675927570666004	0.839912280701754
767	FBtr0310615	0.679329100900598	0.841008771929825
768	FBtr0072315	0.679787497496398	0.842105263157895
769	FBtr0305596	0.683787490802309	0.843201754385965
770	FBtr0085996	0.685665606870535	0.844298245614035
771	FBtr0307080	0.690929328829454	0.845394736842105
772	FBtr0111247	0.693407054795343	0.846491228070175
773	FBtr0333070	0.695805950589858	0.847587719298246
774	FBtr0100026	0.697286663083584	0.848684210526316
775	FBtr0307187	0.706487097355163	0.849780701754386
776	FBtr0346799	0.713462325998135	0.850877192982456
777	FBtr0332644	0.714055134069617	0.851973684210526
778	FBtr0334464	0.714149030184906	0.853070175438597
779	FBtr0331862	0.715348831597672	0.854166666666667
780	FBtr0089015	0.724103446447956	0.855263157894737
781	FBtr0111292	0.728097631765957	0.856359649122807
782	FBtr0075520	0.731145969838221	0.857456140350877
783	FBtr0332509	0.731412005848528	0.858552631578947
784	FBtr0080484	0.732250818049819	0.859649122807018
785	FBtr0070552	0.737782734322828	0.860745614035088
786	FBtr0085679	0.738795294969523	0.861842105263158
787	FBtr0078383	0.741409650131755	0.862938596491228
788	FBtr0290222	0.745641423617755	0.864035087719298
789	FBtr0302542	0.75324735137612	0.865131578947368
790	FBtr0081080	0.75438795227725	0.866228070175439
791	FBtr0342900	0.760400872799907	0.867324561403509
792	FBtr0335408	0.760721322828571	0.868421052631579
793	FBtr0070798	0.761063004239525	0.869517543859649
794	FBtr0091512	0.764153080270917	0.870614035087719
795	FBtr0077312	0.767627182329356	0.871710526315789
796	FBtr0331790	0.769558088748402	0.87280701754386
797	FBtr0113452	0.773329875604225	0.87390350877193
798	FBtr0078213	0.776056559205349	0.875
799	FBtr0070501	0.776679743345941	0.87609649122807
800	FBtr0075753	0.776763846098612	0.87719298245614
801	FBtr0332328	0.781978591207087	0.878289473684211
802	FBtr0335415	0.783703586755039	0.879385964912281
803	FBtr0334684	0.787680495907859	0.880482456140351
804	FBtr0079741	0.789159168764156	0.881578947368421
805	FBtr0088258	0.794649825107732	0.882675438596491
806	FBtr0100406	0.80302366167812	0.883771929824561
807	FBtr0331581	0.805788982605317	0.884868421052632
808	FBtr0113179	0.806386812875073	0.885964912280702
809	FBtr0333159	0.810588733478026	0.887061403508772
810	FBtr0078530	0.829664089427849	0.888157894736842
811	FBtr0344335	0.837972990258898	0.889254385964912
812	FBtr0342946	0.839826389726132	0.890350877192982
813	FBtr0087369	0.841946236761887	0.891447368421053
814	FBtr0070389	0.845465921699837	0.892543859649123
815	FBtr0089077	0.849507037831176	0.893640350877193
816	FBtr0088970	0.852955712108556	0.894736842105263
817	FBtr0085128	0.855320504361282	0.895833333333333
818	FBtr0331733	0.86577681742838	0.896929824561403
819	FBtr0346076	0.871218006488547	0.898026315789474
820	FBtr0074670	0.873377550091335	0.899122807017544
821	FBtr0081973	0.873926657300223	0.900219298245614
822	FBtr0305261	0.876000887950955	0.901315789473684
823	FBtr0071407	0.878203757151129	0.902412280701754
824	FBtr0085108	0.879234590109789	0.903508771929825
825	FBtr0308615	0.87987500806315	0.904605263157895
826	FBtr0100360	0.88720691478082	0.905701754385965
827	FBtr0073231	0.892731517374153	0.906798245614035
828	FBtr0076426	0.896803910671734	0.907894736842105
829	FBtr0333098	0.898053044055684	0.908991228070175
830	FBtr0302043	0.903610389353154	0.910087719298246
831	FBtr0331574	0.910114639556228	0.911184210526316
832	FBtr0081249	0.918272884528831	0.912280701754386
833	FBtr0112800	0.920547928417852	0.913377192982456
834	FBtr0081040	0.924797974931849	0.914473684210526
835	FBtr0074190	0.940391062433043	0.915570175438597
836	FBtr0078276	0.948247674530502	0.916666666666667
837	FBtr0076516	0.953535704663084	0.917763157894737
838	FBtr0079863	0.955430150292007	0.918859649122807
839	FBtr0086954	0.95633118065103	0.919956140350877
840	FBtr0333845	0.959328198237412	0.921052631578947
841	FBtr0082338	0.96160205000576	0.922149122807018
842	FBtr0343121	0.962947811603787	0.923245614035088
843	FBtr0303923	0.963087178205191	0.924342105263158
844	FBtr0088792	0.975651060787094	0.925438596491228
845	FBtr0299823	0.990506251173301	0.926535087719298
846	FBtr0078739	0.999977957357962	0.927631578947368
847	FBtr0070879	1.00152528745734	0.928728070175439
848	FBtr0081806	1.00823300276518	0.929824561403509
849	FBtr0331336	1.01003797665975	0.930921052631579
850	FBtr0080330	1.01083047346846	0.932017543859649
851	FBtr0076084	1.02987709021353	0.933114035087719
852	FBtr0336853	1.05784923574658	0.934210526315789
853	FBtr0100560	1.07972483815407	0.93530701754386
854	FBtr0074336	1.08733392538812	0.93640350877193
855	FBtr0071048	1.09584604191597	0.9375
856	FBtr0070914	1.09919275096738	0.93859649122807
857	FBtr0081348	1.10348721655368	0.93969298245614
858	FBtr0301929	1.11386333287174	0.940789473684211
859	FBtr0302302	1.11795968158352	0.941885964912281
860	FBtr0290221	1.1303807505307	0.942982456140351
861	FBtr0074627	1.13318145415864	0.944078947368421
862	FBtr0074690	1.15268672217149	0.945175438596491
863	FBtr0346169	1.15744919663461	0.946271929824561
864	FBtr0334088	1.16017967495772	0.947368421052632
865	FBtr0071682	1.16635106215635	0.948464912280702
866	FBtr0309089	1.17137594437698	0.949561403508772
867	FBtr0100293	1.17347798045512	0.950657894736842
868	FBtr0302049	1.17964048904707	0.951754385964912
869	FBtr0345665	1.20202862426498	0.952850877192982
870	FBtr0087446	1.27295364174294	0.953947368421053
871	FBtr0087407	1.2753925214303	0.955043859649123
872	FBtr0088566	1.27823546255813	0.956140350877193
873	FBtr0072858	1.33065922045864	0.957236842105263
874	FBtr0300992	1.34753503143149	0.958333333333333
875	FBtr0080127	1.3561454492456	0.959429824561403
876	FBtr0087882	1.35966339474343	0.960526315789474
877	FBtr0076028	1.36983970462456	0.961622807017544
878	FBtr0331833	1.37413716638344	0.962719298245614
879	FBtr0308818	1.37720506849874	0.963815789473684
880	FBtr0087975	1.38162650223229	0.964912280701754
881	FBtr0301367	1.40739485648296	0.966008771929825
882	FBtr0100557	1.47685950740948	0.967105263157895
883	FBtr0071760	1.51515608146229	0.968201754385965
884	FBtr0081563	1.52184837813694	0.969298245614035
885	FBtr0345197	1.54150939571715	0.970394736842105
886	FBtr0076067	1.54438063640359	0.971491228070175
887	FBtr0333816	1.5520568059342	0.972587719298246
888	FBtr0083509	1.55655272150612	0.973684210526316
889	FBtr0082489	1.6178694850337	0.974780701754386
890	FBtr0089063	1.62601750363228	0.975877192982456
891	FBtr0084009	1.6858339741533	0.976973684210526
892	FBtr0081029	1.71463174636694	0.978070175438597
893	FBtr0113321	1.71973018162751	0.979166666666667
894	FBtr0078762	1.72859257992032	0.980263157894737
895	FBtr0087468	1.73164467196008	0.981359649122807
896	FBtr0343181	1.7827792000189	0.982456140350877
897	FBtr0345351	1.80088699883371	0.983552631578947
898	FBtr0084589	1.80425808656258	0.984649122807018
899	FBtr0074392	1.84256089461883	0.985745614035088
900	FBtr0306052	1.89332983812666	0.986842105263158
901	FBtr0080490	1.89763398743876	0.987938596491228
902	FBtr0071678	1.99457458685975	0.989035087719298
903	FBtr0085111	2.02163757132602	0.990131578947368
904	FBtr0303006	2.17216097805837	0.991228070175439
905	FBtr0334285	2.42408848389367	0.992324561403509
906	FBtr0345360	2.53241270517079	0.993421052631579
907	FBtr0078861	2.72907338968173	0.994517543859649
908	FBtr0273320	2.9369668661817	0.995614035087719
909	FBtr0079474	2.99547537889855	0.996710526315789
910	FBtr0085362	3.36269594869058	0.99780701754386
911	FBtr0084730	4.67525717910776	0.99890350877193
912	FBtr0089644	5.36023894994273	1
