# Supplementary material for: miRNA-mediated gene silencing in Drosophila larval development involves GW182-dependent and independent mechanisms
Source: EMBO J. 2024 Sep 25;43(23):19. doi: 10.1038/s44318-024-00249-4 (PMC11612316; doi:10.1038/s44318-024-00249-4)
Supplement: Supplementary file 6 — Source data Fig. 5 [file 44318_2024_249_MOESM6_ESM.zip › Figure 5/5B/Corrected_SourceData_Figure 5B.xlsx]

## Sheet: Sheet1
Figure 5B
Pie chart				Up-ragurated miRNA target transcripts				Up-ragurated miRNA target transcripts(%)
	The number of transcripts	Toral up-regulated transcripts	Non-miRNA targets in up-regulated transcripts	total	miR-8 targets	miR-14 targets	miRNA targets other than miR-8 and miR-14	total	miR-8 targets	miR-14 targets	miRNA targets other than miR-8 and miR-14
	yw vs. gw null	1433	1069	364	108	44	212	0.254013	0.0753664	0.0307048	0.147941
