# Supplementary material for: miRNA-mediated gene silencing in Drosophila larval development involves GW182-dependent and independent mechanisms
Source: EMBO J. 2024 Sep 25;43(23):19. doi: 10.1038/s44318-024-00249-4 (PMC11612316; doi:10.1038/s44318-024-00249-4)
Supplement: Supplementary file 6 — Source data Fig. 5 [file 44318_2024_249_MOESM6_ESM.zip › Figure 5/5C/SourceData_Figure 5C.xlsx]

## Sheet: SourceData_Figure 5C
Figure 5C
miRNA qPCR								Relative expression for rp49
	number	Value(Average)	SD	Sample		Sample	Number	miR-8	miR-14
	1	1	0.176154	miR-8_yw		miR-8_yw	1	0.826676	0.767107
	2	1.35017	0.0802104	miR-8_gw null		miR-8_yw	2	0.994471	0.954466
	3	1	0.258684	miR-14_yw		miR-8_yw	3	1.17885	1.27843
	4	1.66445	0.233362	miR-14_gw null		gw null	1	1.25977	1.40252
						gw null	2	1.41281	1.7406
						gw null	3	1.37793	1.85022
