# Supplementary material for: miRNA-mediated gene silencing in Drosophila larval development involves GW182-dependent and independent mechanisms
Source: EMBO J. 2024 Sep 25;43(23):19. doi: 10.1038/s44318-024-00249-4 (PMC11612316; doi:10.1038/s44318-024-00249-4)
Supplement: Supplementary file 7 — Source data Fig. 7 [file 44318_2024_249_MOESM7_ESM.zip]

Archive with 6 entries (4 files):
- Figure 7/7A/
- Figure 7/7A/gw null-2.tif
- Figure 7/7A/gw null-2_enlarged.tif
- Figure 7/7A/yw.tif
- Figure 7/7B/
- Figure 7/7B/SourceData_Figure 7B .xlsx
