# Supplementary material for: miRNA-mediated gene silencing in Drosophila larval development involves GW182-dependent and independent mechanisms
Source: EMBO J. 2024 Sep 25;43(23):19. doi: 10.1038/s44318-024-00249-4 (PMC11612316; doi:10.1038/s44318-024-00249-4)
Supplement: Supplementary file 7 — Source data Fig. 7 [file 44318_2024_249_MOESM7_ESM.zip › Figure 7/7B/SourceData_Figure 7B .xlsx]

## Sheet: Sheet4
	Figure 7B
		yw	gw null-2
	Total	75	60
	Defect of air-filling	17	30
	Ratio	0.226667	0.5
	relative to yw	1	2.20588
